# Supplementary material for: Diet Quality and Sociodemographic, Lifestyle, and Health-Related Determinants among People with Depression in Spain: New Evidence from a Cross-Sectional Population-Based Study (2011–2017)
Source: Nutrients. 2020 Dec 30;13(1):106. doi: 10.3390/nu13010106 (PMC7823268; doi:10.3390/nu13010106)
Supplement: Supplementary file 1 [file nutrients-13-00106-s001.zip]

Archive with 3 entries (2 files):
- nutrients-1047255-supplementary/
- nutrients-1047255-supplementary/Diet quality among depressive adults - Data research.xlsx
- nutrients-1047255-supplementary/Supplementary Table S1.docx
