# Supplementary material for: Diet Quality and Sociodemographic, Lifestyle, and Health-Related Determinants among People with Depression in Spain: New Evidence from a Cross-Sectional Population-Based Study (2011–2017)
Source: Nutrients. 2020 Dec 30;13(1):106. doi: 10.3390/nu13010106 (PMC7823268; doi:10.3390/nu13010106)
Supplement: Supplementary file 1 [file nutrients-13-00106-s001.zip › nutrients-1047255-supplementary/Diet quality among depressive adults - Data research.xlsx]

## Sheet: Data research
Identification	Year of the survey	Depression diagnosed by a physician	Gender	Age group	Marital status	Social class	Level of education	Nationality	Size of town of residence	Body Mass Index (BMI)	Current smoking habit	Consumption of alcoholic beverages in the past 12 months prior to the survey	Self-perceived health status	Physical activity in main activity	Physical activity during leisure time	Number of days the respondent walked in the last 7 days for at least 10 minutes at a time	Frequency of bread or grains consumption	Frequency of leafy greens, salads and vegetables consumption	Frequency of fresh fruit (excluding juices) consumption	Frequency of dairy products (milk, cheese, yoghurt) consumption	Frequency of meat (chicken, beef, pork, lamb, etc.) consumption	Frequency of legumes consumption	Frequency of cold meats and cuts consumption	Frequency of sweets (biscuits, pastries, jams, cereals with sugar, sweets, etc.) consumption	Frequency of soft drinks with sugar consumption	Variety of the diet	Diet quality
10108901113963	2011-2012	0	0	1	1	1	2	1	0	2	1	0	2	0	0	0	4	3	3	4	4	3	3	4	4	56.5	1
10108902114863	2011-2012	0	0	2	1	1	3	1	0	2	0	1	2	0	1	4	4	4	4	4	2	2	2	3	0	92.5	2
10108905115765	2011-2012	0	0	2	1	2	2	1	0	1	1	1	4	0	0	0	4	2	2	4	2	2	2	4	1	68.5	1
10108912114062	2011-2012	1	0	1	0	0	1	1	0	3	1	1	4	0	0	0	4	4	2	3	3	2	4	2	0	70	1
10108915121965	2011-2012	0	1	0	0	2	1	1	0	1	0	1	2	0	0	0	4	2	1	4	2	2	3	4	2	66	1
10108921115865	2011-2012	0	0	2	1	2	1	1	0	3	0	0	2	0	1	4	4	3	4	4	3	2	4	4	0	72	1
10109001123864	2011-2012	0	1	1	3	1	2	1	0	1	1	0	2	1	0	2	4	2	2	4	3	2	2	4	4	57.5	1
10109003113865	2011-2012	0	0	1	1	2	2	1	0	1	0	1	1	0	1	7	4	2	4	4	3	2	2	4	0	74.5	1
10109008115365	2011-2012	0	0	2	1	2	2	1	0	1	1	0	2	1	1	7	4	3	3	4	3	2	2	4	4	62.5	1
10109009112364	2011-2012	0	0	0	0	1	2	1	0	1	1	1	2	0	0	0	4	0	0	4	4	2	3	4	4	45	0
10109012122165	2011-2012	0	1	0	0	2	1	1	0	2	1	1	1	0	1	7	4	3	3	4	4	2	3	2	4	65	1
10109013124865	2011-2012	0	1	2	1	2	2	1	0	1	0	0	2	0	1	6	4	4	3	4	2	1	0	0	0	89.5	2
10109015114665	2011-2012	0	0	2	1	2	2	1	0	3	1	1	3	1	0	7	4	2	2	4	4	2	3	2	2	65	1
10109016123763	2011-2012	0	1	1	1	1	3	1	0	1	1	1	2	0	0	0	4	4	4	4	2	2	4	0	4	80	1
10109018123361	2011-2012	0	1	1	1	0	3	1	0	1	0	1	2	0	1	7	2	3	2	2	3	2	2	2	4	51	1
10109019112666	2011-2012	0	0	1	1	2	2	1	0	3	0	1	2	0	1	1	0	4	4	4	3	2	2	2	2	69.5	1
10109021122561	2011-2012	0	1	1	0	0	1	1	0	0	0	1	3	0	0	1	4	4	4	4	3	2	2	2	2	81.5	2
10109102114763	2011-2012	0	0	2	1	1	3	1	0	1	0	1	2	1	1	4	4	4	4	4	2	2	0	4	0	90	2
10109103122366	2011-2012	0	1	0	0	2	2	1	0	3	0	1	3	0	0	1	0	2	4	4	3	2	2	0	2	67.5	1
10109104123863	2011-2012	0	1	1	3	1	2	1	0	1	1	0	2	0	0	7	2	4	4	4	4	2	0	4	2	69.5	1
10109107111661	2011-2012	0	0	0	0	0	2	1	0	1	0	0	2	1	1	7	4	2	2	4	3	0	3	4	4	49	0
10109108126163	2011-2012	0	1	2	1	1	3	1	0	1	1	0	2	1	1	0	4	4	0	4	3	2	3	0	0	82	2
10109109123461	2011-2012	0	1	1	0	0	3	1	0	1	0	0	2	1	1	0	3	3	4	4	3	0	3	1	0	71.5	1
10109110125065	2011-2012	0	1	2	1	2	2	1	0	1	0	0	3	0	1	7	4	4	4	4	2	2	2	3	0	92.5	2
10109113114465	2011-2012	0	0	1	1	2	2	1	0	1	0	1	2	1	1	5	4	2	3	4	2	2	2	0	1	81	2
10109119125865	2011-2012	1	1	2	3	2	2	1	0	2	0	0	3	0	1	7	4	4	4	4	2	2	1	2	0	92.5	2
10109202123161	2011-2012	0	1	1	1	0	3	1	0	1	0	1	1	0	0	7	4	4	4	4	0	2	0	2	0	84	2
10109204122965	2011-2012	0	1	1	1	2	2	1	0	3	0	1	2	0	1	7	1	2	1	3	3	2	3	2	4	48.5	0
10109205113264	2011-2012	0	0	1	1	1	2	1	0	1	0	1	2	0	1	7	3	2	4	2	3	2	2	3	3	68	1
10109207113963	2011-2012	0	0	1	1	1	2	1	0	1	0	1	2	0	1	7	4	4	4	3	2	2	3	2	2	83	2
10109214123663	2011-2012	0	1	1	1	1	2	1	0	1	1	1	1	0	0	7	4	4	4	4	4	2	2	1	1	81.5	2
10109215114461	2011-2012	0	0	1	1	0	3	1	0	3	0	1	3	0	1	7	3	4	4	4	3	3	3	2	3	78.5	1
10109217113361	2011-2012	0	0	1	0	0	3	1	0	2	1	1	1	0	1	7	3	4	4	4	3	2	3	0	0	89.5	2
10109218114661	2011-2012	0	0	2	3	0	3	1	0	2	0	1	3	0	1	7	4	4	4	4	3	1	2	4	0	75.5	1
10109222126065	2011-2012	0	1	2	1	2	2	1	0	3	0	0	2	0	1	7	4	4	4	4	3	2	3	4	0	84	2
10109301112865	2011-2012	0	0	1	1	2	2	1	0	1	1	1	2	1	1	7	4	1	4	4	3	1	1	4	4	58.5	1
10109309122666	2011-2012	0	1	1	0	2	3	1	0	1	0	0	2	0	1	7	0	4	2	4	2	3	2	3	4	60	1
10109316124662	2011-2012	0	1	2	3	0	3	1	0	1	1	1	2	0	1	7	4	4	4	4	2	2	2	0	0	95	2
10109402113366	2011-2012	0	0	1	0	2	1	1	0	3	0	0	2	0	1	7	4	4	4	3	3	2	3	0	4	79.5	1
10109403114365	2011-2012	0	0	1	1	2	2	0	0	1	1	1	2	1	0	7	4	4	4	4	4	2	2	3	1	81.5	2
10109405113365	2011-2012	0	0	1	0	2	2	1	0	2	1	1	2	0	1	7	4	4	4	4	3	2	2	2	2	81.5	2
10109406125765	2011-2012	0	1	2	1	2	1	1	0	3	1	0	1	0	0	3	4	3	2	4	3	2	0	0	0	85	2
10109408111964	2011-2012	0	0	0	0	1	2	1	0	1	0	0	1	0	0	1	4	4	4	4	4	2	2	0	2	81.5	2
10109409121865	2011-2012	0	1	0	0	2	2	1	0	1	0	1	1	0	0	7	4	2	4	4	3	2	4	2	2	69.5	1
10109410121866	2011-2012	0	1	0	0	2	2	1	0	1	0	1	2	0	1	2	3	2	0	3	3	2	3	4	4	46	0
10109412116066	2011-2012	0	0	2	1	2	2	0	0	3	0	0	3	0	1	2	2	3	3	4	2	2	0	2	0	79	1
10109416125764	2011-2012	0	1	2	1	1	2	1	0	1	0	1	2	0	1	7	4	4	4	4	3	1	1	2	0	83	2
10109418125263	2011-2012	0	1	2	1	1	2	1	0	2	0	0	3	0	1	6	4	4	4	4	3	2	2	3	1	86.5	2
10109502113664	2011-2012	0	0	1	3	1	2	1	0	2	0	1	2	1	1	3	4	3	3	4	3	2	3	4	3	72.5	1
10109505114366	2011-2012	0	0	1	1	2	1	1	0	3	1	0	2	1	1	2	4	3	4	4	2	2	2	2	2	80.5	2
10109509116365	2011-2012	0	0	2	1	2	2	1	0	2	0	0	1	1	1	7	4	4	4	4	3	3	2	2	2	78	1
10109514123466	2011-2012	0	1	1	1	2	2	1	0	2	0	0	2	1	0	0	4	4	3	4	2	2	0	4	2	80.5	2
10109523114261	2011-2012	0	0	1	0	0	2	1	0	1	0	1	2	0	1	7	4	4	4	4	2	2	4	4	0	80	1
10109601124966	2011-2012	0	1	2	1	2	2	1	0	1	1	1	3	0	0	7	4	4	4	0	2	2	2	0	1	80.5	2
10109603125565	2011-2012	0	1	2	0	2	2	1	0	3	1	1	2	0	1	7	4	4	4	4	2	4	0	0	0	91.5	2
10109605121965	2011-2012	0	1	0	0	2	2	0	0	1	1	1	2	0	1	7	3	3	1	3	3	0	3	2	2	50	0
10109608124565	2011-2012	0	1	2	1	2	2	1	0	1	1	1	2	0	1	7	2	4	3	4	3	1	4	0	1	66.5	1
10109610126262	2011-2012	0	1	2	1	0	2	1	0	1	0	1	2	0	1	7	4	4	4	4	2	2	2	2	0	90	2
10109616115563	2011-2012	0	0	2	3	1	2	1	0	3	1	0	3	0	1	7	4	4	4	4	3	1	2	3	0	83	2
10109617112762	2011-2012	0	0	1	1	0	3	1	0	2	0	1	1	0	1	2	1	4	4	4	4	0	0	0	2	66	1
10109619112963	2011-2012	0	0	1	1	1	3	1	0	2	0	1	1	0	1	4	4	4	4	4	4	2	2	2	2	76.5	1
10109621112263	2011-2012	0	0	0	0	1	2	1	0	1	1	1	1	0	1	7	4	4	4	3	2	0	0	0	1	82	2
10109701113865	2011-2012	0	0	1	1	2	2	1	0	2	0	1	3	0	0	7	3	4	4	4	3	2	2	0	0	87	2
10109702113563	2011-2012	0	0	1	0	1	2	1	0	1	0	1	2	0	1	7	4	4	4	4	3	1	2	3	3	80.5	2
10109704124765	2011-2012	0	1	2	1	2	2	1	0	2	1	1	2	0	0	7	0	4	4	4	2	1	1	0	0	79.5	1
10109705113661	2011-2012	0	0	1	1	0	2	1	0	1	0	1	1	0	1	7	4	4	4	4	3	2	3	0	3	91.5	2
10109707123663	2011-2012	0	1	1	0	1	3	1	0	1	1	1	1	0	1	7	3	3	4	4	3	2	1	1	0	82.5	2
10109708124263	2011-2012	0	1	1	1	1	2	1	0	2	0	0	3	0	1	7	2	4	4	4	3	2	1	4	4	67	1
10109711115964	2011-2012	0	0	2	1	1	2	1	0	2	0	1	2	0	0	5	3	3	4	4	2	3	2	0	0	82.5	2
10109712125166	2011-2012	0	1	2	0	2	2	1	0	3	1	0	3	1	0	6	4	3	1	3	4	2	4	3	2	55.5	1
10109714124962	2011-2012	0	1	2	1	0	3	1	0	1	0	0	1	0	1	7	4	4	4	4	2	2	1	1	3	92.5	2
10109718122463	2011-2012	0	1	0	1	1	3	0	0	1	0	1	1	0	1	7	0	4	3	2	2	2	2	0	0	71.5	1
10109719114663	2011-2012	0	0	2	1	1	2	1	0	1	0	1	2	1	1	7	3	3	3	4	2	1	2	2	1	68	1
10109802123965	2011-2012	0	1	1	1	2	2	0	0	1	0	0	3	0	1	3	2	4	3	4	3	0	0	2	3	66.5	1
10109803124064	2011-2012	0	1	1	3	1	2	1	0	1	1	1	2	0	1	2	4	4	4	4	3	2	2	2	2	81.5	2
10109804123165	2011-2012	0	1	1	1	2	2	1	0	1	0	1	2	0	0	5	4	3	3	4	3	2	2	4	2	67.5	1
10109807114664	2011-2012	1	0	2	0	1	2	1	0	1	1	1	3	1	0	0	4	3	4	4	3	2	2	4	0	77	1
10109812121762	2011-2012	0	1	0	0	0	2	1	0	1	0	0	2	0	1	7	3	3	4	4	3	2	3	2	3	77.5	1
10109816124966	2011-2012	1	1	2	1	2	1	0	0	3	1	0	3	0	0	4	3	4	4	4	3	3	2	2	0	78.5	1
10109820126065	2011-2012	0	1	2	3	2	2	1	0	1	0	0	2	1	1	7	4	4	4	4	2	2	1	3	0	95	2
10109901114261	2011-2012	0	0	1	1	0	2	1	0	1	1	1	2	0	1	3	4	4	4	4	2	2	2	4	3	82.5	2
10109902123862	2011-2012	0	1	1	1	0	3	1	0	1	0	0	2	0	1	2	4	3	4	4	3	2	3	2	2	79.5	1
10109906123363	2011-2012	0	1	1	1	1	3	1	0	1	1	1	2	0	1	7	3	3	3	4	3	2	3	3	2	73	1
10109907115665	2011-2012	0	0	2	1	2	2	1	0	2	0	1	2	1	1	7	4	4	4	4	3	2	2	4	0	81.5	2
10109912122161	2011-2012	0	1	0	0	0	2	1	0	0	0	0	2	0	1	3	4	2	2	4	2	1	2	1	4	62.5	1
10109919115161	2011-2012	0	0	2	3	0	3	1	0	2	1	1	2	1	1	7	0	3	4	4	3	3	0	0	0	76.5	1
10109920122161	2011-2012	0	1	0	0	0	2	1	0	1	0	0	1	0	1	7	3	4	4	2	3	2	2	2	2	70	1
10110002124964	2011-2012	0	1	2	1	1	2	1	0	2	1	1	2	0	1	3	2	4	4	4	3	2	3	3	2	79.5	1
10110003114365	2011-2012	0	0	1	0	2	2	1	0	1	1	1	5	0	0	7	4	4	2	4	4	2	3	2	0	77	1
10110004123963	2011-2012	0	1	1	1	1	2	1	0	1	1	1	3	0	1	3	4	2	2	4	2	1	3	2	0	72.5	1
10110009114565	2011-2012	1	0	2	3	2	2	1	0	2	1	1	2	0	1	3	3	4	0	4	3	2	2	4	4	55	1
10110012115463	2011-2012	0	0	2	3	1	2	1	0	2	0	1	2	0	1	7	4	3	4	2	3	2	3	4	3	70	1
10110013114966	2011-2012	0	0	2	1	2	2	1	0	2	0	1	2	1	1	7	4	4	4	4	3	2	1	2	0	89	2
10110017112266	2011-2012	0	0	0	0	2	1	1	0	1	0	1	1	1	1	7	4	3	4	4	3	3	3	3	2	78.5	1
10110102124465	2011-2012	0	1	1	1	2	2	1	0	3	0	0	2	1	0	7	4	4	4	4	3	2	2	2	0	86.5	2
10110103123966	2011-2012	0	1	1	1	2	1	0	0	3	0	0	3	0	0	0	4	4	4	4	3	2	4	2	0	81.5	2
10110106114165	2011-2012	0	0	1	0	2	1	0	0	1	0	1	2	1	1	6	4	3	4	4	3	2	0	2	2	82	2
10110110126363	2011-2012	0	1	2	1	1	1	1	0	2	0	0	4	0	1	0	4	4	4	4	2	2	2	0	0	95	2
10110112126363	2011-2012	0	1	2	1	1	2	1	0	1	0	1	3	0	1	2	4	4	4	4	3	1	2	2	0	80.5	2
10110114122562	2011-2012	0	1	1	0	0	3	1	0	1	0	0	2	0	1	4	4	2	4	4	3	1	4	4	0	63.5	1
10110117113964	2011-2012	0	0	1	1	1	2	0	0	1	0	0	2	0	0	7	4	4	0	0	4	4	3	1	0	54	1
10110119115264	2011-2012	0	0	2	1	1	2	1	0	1	1	0	2	1	0	0	4	3	4	4	3	2	2	4	2	72	1
10110122125464	2011-2012	0	1	2	1	1	1	1	0	1	0	1	2	0	0	0	4	3	4	4	3	2	2	4	0	77	1
10110202123665	2011-2012	0	1	1	1	2	2	1	0	1	1	1	3	1	0	2	4	2	4	4	2	2	2	4	4	68	1
10110205124563	2011-2012	0	1	2	1	1	2	1	0	1	0	0	2	0	0	7	3	3	2	2	2	1	1	1	0	66	1
10110207122566	2011-2012	0	1	1	0	2	2	1	0	1	0	0	4	1	1	4	1	4	4	2	2	2	2	0	4	68.5	1
10110211115465	2011-2012	0	0	2	0	2	2	1	0	1	1	1	2	0	0	7	4	4	4	2	2	2	2	0	4	78	1
10110214124661	2011-2012	0	1	2	1	0	2	1	0	3	0	0	2	0	1	7	4	4	4	4	2	2	2	2	0	90	2
10110218123566	2011-2012	0	1	1	1	2	2	1	0	1	0	1	2	1	0	7	4	4	2	4	2	2	0	4	2	78	1
10110221115963	2011-2012	0	0	2	1	1	1	1	0	1	1	1	2	0	0	0	4	4	4	4	2	2	0	1	0	97.5	2
10110302123166	2011-2012	0	1	1	1	2	2	0	0	1	0	1	2	0	0	7	4	4	0	4	3	2	4	0	4	64.5	1
10110303113062	2011-2012	0	0	1	1	0	2	1	0	1	1	1	2	0	0	2	4	3	4	4	4	2	4	2	0	72	1
10110317113065	2011-2012	0	0	1	0	2	2	1	0	2	0	0	1	1	1	2	3	3	0	4	3	0	0	4	4	44.5	0
10110320115564	2011-2012	0	0	2	1	1	2	1	0	3	0	1	3	1	1	7	4	4	4	1	3	3	1	0	0	81	2
10110401114655	2011-2012	0	0	2	1	2	2	1	1	1	1	1	1	1	1	7	4	4	4	4	3	2	4	4	0	76.5	1
10110403114155	2011-2012	0	0	1	1	2	2	1	1	2	0	1	1	1	1	7	4	4	4	4	3	2	1	3	0	91.5	2
10110404123654	2011-2012	0	1	1	1	1	2	1	1	1	1	1	2	0	1	7	4	4	3	4	3	1	2	3	0	78.5	1
10110405112555	2011-2012	0	0	1	1	2	2	0	1	1	1	1	1	0	1	7	4	2	4	4	3	2	4	4	4	59.5	1
10110406123255	2011-2012	0	1	1	1	2	2	1	1	1	0	1	2	0	1	7	0	3	4	4	3	2	4	4	0	60	1
10110407113055	2011-2012	0	0	1	1	2	2	1	1	1	1	1	1	0	1	7	4	1	4	4	3	0	4	4	4	46	0
10110410125556	2011-2012	0	1	2	3	2	2	1	1	2	0	0	2	0	1	7	0	4	4	4	3	2	3	4	0	72	1
10110413124155	2011-2012	0	1	1	1	2	2	0	1	1	0	0	3	0	0	7	4	4	4	4	3	4	1	2	0	80.5	2
10110421115253	2011-2012	0	0	2	1	1	2	1	1	2	1	1	3	1	0	7	4	4	2	4	3	2	2	0	0	84.5	2
10110503115054	2011-2012	0	0	2	1	1	2	1	1	3	1	1	2	0	0	5	3	3	3	4	3	2	2	2	0	73	1
10110508125556	2011-2012	0	1	2	3	2	1	1	1	1	1	0	4	0	1	7	3	4	3	4	2	1	0	4	0	75	1
10110509116254	2011-2012	0	0	2	1	1	2	1	1	3	0	0	2	0	0	0	2	4	4	4	3	2	2	0	0	84.5	2
10110510125652	2011-2012	0	1	2	1	0	2	1	1	2	0	0	3	0	0	7	4	4	4	0	3	2	1	4	2	67	1
10110513112351	2011-2012	0	0	0	0	0	2	1	1	1	0	0	1	0	1	7	4	0	3	4	3	0	3	4	4	46.5	0
10110516124454	2011-2012	0	1	1	1	1	2	1	1	2	1	0	2	0	0	0	4	4	4	4	3	3	3	4	2	75.5	1
10110517113355	2011-2012	0	0	1	0	2	2	1	1	1	1	0	2	0	1	7	4	3	4	4	4	2	4	4	4	57	1
10110602124252	2011-2012	0	1	1	1	0	2	1	1	1	0	1	3	0	1	1	4	4	4	4	3	1	2	2	0	80.5	2
10110603114051	2011-2012	0	0	1	1	0	2	1	1	2	0	1	2	1	1	7	4	3	4	4	3	2	2	4	0	77	1
10110605124053	2011-2012	0	1	1	0	1	2	1	1	2	1	1	2	0	1	4	0	3	4	4	3	1	0	1	0	71.5	1
10110608115254	2011-2012	0	0	2	1	1	2	1	1	2	1	1	2	1	1	7	4	4	4	4	3	2	2	0	0	91.5	2
10110612124054	2011-2012	0	1	1	0	1	2	1	1	1	0	1	2	1	0	7	4	4	4	4	3	2	4	4	1	74	1
10110620112154	2011-2012	0	0	0	0	1	1	1	1	0	1	0	3	0	0	4	4	3	2	4	3	2	2	1	4	67.5	1
10110701124455	2011-2012	0	1	1	1	2	2	1	1	3	1	0	1	1	1	7	4	4	4	4	2	2	0	0	0	100	2
10110704123753	2011-2012	0	1	1	1	1	3	1	1	1	0	0	1	1	1	7	4	4	4	4	4	3	0	4	2	73	1
10110705115052	2011-2012	0	0	2	1	0	2	1	1	1	0	1	2	0	1	4	4	3	3	4	3	2	3	4	3	72.5	1
10110706124953	2011-2012	0	1	2	3	1	2	1	1	1	1	1	1	0	1	7	4	4	4	4	3	2	0	2	0	91.5	2
10110707124854	2011-2012	1	1	2	1	1	2	1	1	2	0	0	3	0	1	7	4	4	4	4	2	2	1	4	0	87.5	2
10110708115155	2011-2012	0	0	2	1	2	2	1	1	1	0	0	2	1	0	4	4	4	4	4	3	2	3	0	4	84	2
10110709121755	2011-2012	0	1	0	0	2	2	1	1	1	0	1	3	0	0	7	4	4	0	4	3	3	2	4	2	61	1
10110710125455	2011-2012	1	1	2	1	2	2	1	1	2	0	0	3	0	0	0	4	4	4	2	4	2	2	2	4	64.5	1
10110715114255	2011-2012	0	0	1	1	2	2	1	1	2	0	0	2	0	0	7	4	2	4	4	3	2	3	0	0	87	2
10110719114855	2011-2012	0	0	2	0	2	2	1	1	3	1	1	2	0	0	4	4	4	4	4	3	2	3	4	4	74	1
10110722126255	2011-2012	0	1	2	1	2	2	1	1	3	0	1	2	0	0	5	3	3	0	4	2	2	2	4	0	64	1
10110805114451	2011-2012	0	0	1	1	0	3	1	1	2	1	1	2	0	1	0	4	4	4	4	3	2	3	4	0	84	2
10110806123453	2011-2012	0	1	1	1	1	3	1	1	1	0	1	2	0	0	0	0	4	3	4	2	2	1	3	3	76	1
10110807116452	2011-2012	1	0	2	1	0	2	1	1	3	0	1	2	0	0	1	4	4	4	2	3	2	3	1	0	84.5	2
10110808115255	2011-2012	0	0	2	1	2	2	1	1	1	1	0	2	0	1	0	4	1	4	2	2	2	2	3	4	66	1
10110809115151	2011-2012	0	0	2	1	0	3	1	1	2	0	1	2	0	1	0	4	3	2	4	4	2	4	0	0	70	1
10110811114355	2011-2012	0	0	1	0	2	2	1	1	2	0	1	2	0	1	4	4	3	4	4	3	2	0	0	3	89.5	2
10110814124153	2011-2012	1	1	1	1	1	2	1	1	1	0	1	1	0	0	7	4	4	4	4	3	2	2	4	2	76.5	1
10110821112753	2011-2012	0	0	1	0	1	3	1	1	0	0	1	2	0	1	5	0	4	4	4	3	3	3	4	4	58.5	1
10110822123152	2011-2012	0	1	1	1	0	3	0	1	2	0	1	2	0	1	7	3	4	4	3	3	2	1	1	1	80	1
10110902124755	2011-2012	0	1	2	3	2	2	1	1	1	1	0	2	0	1	5	4	4	4	4	3	2	2	0	0	91.5	2
10110905112153	2011-2012	0	0	0	0	1	2	0	1	1	0	1	2	0	1	5	4	3	2	3	4	0	1	4	4	42	0
10110911113955	2011-2012	0	0	1	0	2	3	1	1	1	0	0	2	0	1	6	4	2	3	4	2	2	2	4	2	68.5	1
10110914123751	2011-2012	0	1	1	1	0	2	1	1	1	0	1	2	0	0	1	4	3	4	4	2	2	2	3	2	83	2
10110916121655	2011-2012	0	1	0	0	2	2	1	1	0	0	0	2	0	0	5	4	3	4	4	3	2	3	2	2	79.5	1
10110917114954	2011-2012	0	0	2	0	1	2	1	1	3	0	1	3	0	0	7	4	4	4	4	4	2	0	0	0	91.5	2
10111001115351	2011-2012	0	0	2	1	0	2	1	1	3	1	1	2	0	0	0	4	3	4	2	3	2	2	1	0	77.5	1
10111003113054	2011-2012	0	0	1	1	1	2	1	1	2	1	1	2	1	0	7	4	4	2	4	4	2	4	1	0	72	1
10111004125052	2011-2012	1	1	2	3	0	2	1	1	3	0	0	5	0	0	0	4	4	4	4	3	2	3	0	0	94	2
10111009121755	2011-2012	0	1	0	0	2	2	1	1	1	1	1	2	0	0	7	4	3	3	4	2	0	3	4	4	57.5	1
10111010125454	2011-2012	0	1	2	3	1	2	1	1	1	0	1	3	0	1	7	4	4	2	4	2	2	2	0	0	88	2
10111013113253	2011-2012	0	0	1	0	1	3	1	1	1	1	1	2	0	0	7	4	2	0	4	3	0	2	4	4	41.5	0
10111016124951	2011-2012	0	1	2	1	0	2	1	1	1	0	0	2	1	1	3	4	4	4	4	3	2	1	2	0	89	2
10111019113554	2011-2012	0	0	1	0	1	1	1	1	1	1	0	2	1	0	7	4	3	3	4	3	3	4	2	4	59	1
10111104123154	2011-2012	0	1	1	1	1	2	1	1	1	0	1	2	0	1	7	4	4	4	4	4	2	3	3	0	86.5	2
10111106123256	2011-2012	0	1	1	0	2	1	0	1	1	0	1	2	0	0	7	3	3	3	0	2	1	0	1	0	66	1
10111107123453	2011-2012	0	1	1	0	1	2	1	1	1	0	1	3	0	0	0	3	3	4	4	3	2	2	2	2	72.5	1
10111109116255	2011-2012	0	0	2	1	2	2	1	1	2	0	1	2	0	1	6	4	4	4	3	3	2	2	2	0	82	2
10111111115252	2011-2012	0	0	2	3	0	3	1	1	1	1	1	2	0	0	1	4	3	4	4	3	2	2	0	0	87	2
10111112126153	2011-2012	1	1	2	2	1	2	1	1	2	0	0	3	0	0	5	0	4	4	4	3	1	0	2	0	73.5	1
10111113124553	2011-2012	0	1	2	1	1	2	1	1	2	0	1	2	0	1	7	4	4	4	4	2	2	0	2	0	95	2
10111116111851	2011-2012	0	0	0	0	0	2	1	1	0	0	0	2	0	1	0	4	2	1	3	3	2	3	4	3	60.5	1
10111202124755	2011-2012	0	1	2	1	2	2	1	1	2	0	0	3	0	1	7	4	4	4	4	3	2	1	0	0	94	2
10111203114152	2011-2012	0	0	1	1	0	2	1	1	2	0	0	3	0	0	5	4	3	4	4	3	2	4	0	4	72	1
10111204122455	2011-2012	0	1	0	0	2	2	1	1	3	1	1	1	1	1	7	4	4	4	4	3	3	4	4	1	70.5	1
10111205122556	2011-2012	0	1	1	0	2	2	1	1	1	1	1	2	0	0	7	4	4	4	4	3	3	3	4	4	70.5	1
10111207113351	2011-2012	0	0	1	1	0	2	1	1	2	1	1	2	0	1	7	4	4	4	4	2	0	2	0	4	74	1
10111211113152	2011-2012	0	0	1	0	0	2	1	1	2	0	1	1	0	1	7	4	4	4	4	3	2	4	4	1	74	1
10111212124853	2011-2012	0	1	2	1	1	2	1	1	1	0	0	1	0	1	7	4	4	4	4	3	1	1	2	2	78	1
10111213114753	2011-2012	0	0	2	1	1	2	1	1	3	0	1	2	0	1	7	4	4	4	4	3	2	4	4	0	76.5	1
10111217113156	2011-2012	0	0	1	1	2	2	1	1	3	1	0	2	0	0	7	4	0	0	4	3	1	4	4	0	46.5	0
10111302123243	2011-2012	0	1	1	1	1	3	1	1	1	1	1	3	0	0	4	3	4	3	4	2	2	1	1	1	83.5	2
10111303113444	2011-2012	0	0	1	1	1	2	1	1	2	0	1	2	1	1	0	4	4	2	4	3	2	4	4	4	59.5	1
10111305114045	2011-2012	0	0	1	1	2	3	1	1	1	0	1	3	1	1	7	0	4	3	0	4	0	3	4	0	39.5	0
10111306114045	2011-2012	0	0	1	1	2	2	1	1	2	1	1	2	0	1	7	4	4	2	2	4	2	2	0	2	67.5	1
10111307126045	2011-2012	1	1	2	2	2	2	1	1	1	0	0	2	1	1	7	0	1	2	4	2	2	0	4	0	61.5	1
10111311114843	2011-2012	0	0	2	0	1	2	1	1	2	0	1	2	0	1	7	3	3	4	4	2	0	2	1	4	62.5	1
10111314123542	2011-2012	0	1	1	1	0	2	1	1	1	1	1	1	0	0	3	4	4	1	4	2	2	3	3	2	80.5	2
10111402116144	2011-2012	0	0	2	1	1	2	1	1	2	0	1	2	0	1	7	4	4	4	4	3	2	2	0	0	91.5	2
10111405115543	2011-2012	0	0	2	0	1	2	1	1	3	0	1	2	0	1	7	3	4	4	4	3	3	1	1	3	81	2
10111406126144	2011-2012	0	1	2	1	1	2	1	1	2	1	1	3	0	1	7	4	4	4	4	3	2	1	0	0	94	2
10111408114045	2011-2012	0	0	1	0	2	2	1	1	3	0	1	2	0	0	7	4	4	4	4	3	3	3	4	3	78	1
10111409115545	2011-2012	0	0	2	1	2	2	1	1	2	0	1	3	1	1	7	4	4	4	0	4	2	3	0	0	77	1
10111410125541	2011-2012	0	1	2	1	0	2	1	1	2	0	1	1	0	0	7	4	4	4	4	3	2	3	4	0	84	2
10111417115043	2011-2012	0	0	2	3	1	2	1	1	1	1	1	3	1	0	7	3	0	3	4	3	0	0	0	4	54.5	1
10111501124644	2011-2012	0	1	2	1	1	2	1	1	2	0	1	2	0	1	7	4	4	4	4	3	3	3	4	3	78	1
10111502123643	2011-2012	0	1	1	1	1	3	1	1	3	0	1	2	0	0	7	4	4	4	4	3	1	3	2	0	83	2
10111503121644	2011-2012	0	1	0	0	1	2	1	1	1	0	1	2	0	1	7	4	4	3	4	4	0	4	4	3	53.5	1
10111504124844	2011-2012	0	1	2	1	1	1	1	1	2	0	1	2	0	1	7	4	4	4	4	4	3	3	1	2	78	1
10111506112442	2011-2012	0	0	0	0	0	2	1	1	2	1	1	2	0	0	7	1	4	4	4	3	2	1	0	4	74.5	1
10111507112045	2011-2012	0	0	0	0	2	2	1	1	2	1	1	3	0	1	7	4	0	0	4	4	2	2	1	0	60	1
10111509122541	2011-2012	0	1	1	0	0	3	1	1	1	0	0	2	0	0	7	4	1	4	4	3	0	4	4	4	46	0
10111517114745	2011-2012	0	0	2	1	2	2	1	1	3	0	1	2	0	1	7	4	4	4	4	3	3	4	0	1	80.5	2
10111518122643	2011-2012	0	1	1	1	1	3	1	1	1	0	1	1	0	0	7	4	4	4	4	3	0	0	1	2	78	1
10111522125542	2011-2012	0	1	2	1	0	3	1	1	1	0	1	1	0	1	7	4	4	4	4	3	2	1	0	0	94	2
10111523115643	2011-2012	1	0	2	1	1	2	1	1	3	0	1	3	0	0	0	0	3	4	4	3	3	4	4	0	56.5	1
10111601123245	2011-2012	0	1	1	3	2	2	1	1	1	0	1	2	0	1	7	4	3	4	4	3	3	3	0	4	76	1
10111602123344	2011-2012	0	1	1	0	1	2	1	1	1	1	1	3	0	1	7	3	4	4	4	3	2	0	0	2	87	2
10111603121645	2011-2012	0	1	0	0	2	2	1	1	0	0	0	1	0	1	7	4	1	4	4	3	1	4	1	2	63.5	1
10111605113544	2011-2012	0	0	1	1	1	2	1	1	2	0	1	2	1	1	7	4	4	4	4	3	2	4	0	4	76.5	1
10111607114343	2011-2012	0	0	1	3	1	3	1	1	2	0	1	2	0	1	7	4	3	4	4	3	3	3	2	0	81	2
10111608124442	2011-2012	0	1	1	2	0	2	1	1	2	0	0	4	0	0	7	4	4	4	3	3	2	1	0	0	89.5	2
10111609122146	2011-2012	0	1	0	0	2	2	1	1	1	0	1	1	0	0	7	3	4	4	3	3	3	4	3	1	69	1
10111612115843	2011-2012	0	0	2	3	1	2	1	1	3	0	1	2	0	1	7	4	4	4	4	3	2	4	0	0	86.5	2
10111613113145	2011-2012	0	0	1	1	2	2	0	1	2	1	1	1	0	1	7	4	4	0	4	4	2	4	0	0	69.5	1
10111617113443	2011-2012	0	0	1	1	1	2	1	1	2	0	1	2	0	0	2	1	1	3	3	3	1	1	1	2	52.5	1
10111704123945	2011-2012	0	1	1	0	2	2	1	1	1	0	1	2	0	0	2	0	4	4	4	2	2	0	4	0	78	1
10111705112745	2011-2012	0	0	1	0	2	3	1	1	2	0	0	1	0	1	7	2	2	4	4	2	2	1	1	3	78.5	1
10111708122845	2011-2012	0	1	1	0	2	2	1	1	1	1	1	1	0	1	7	4	4	4	4	3	1	1	3	0	85.5	2
10111712125445	2011-2012	0	1	2	1	2	2	1	1	3	0	0	2	0	0	7	4	4	2	3	3	2	1	1	3	77.5	1
10111713114045	2011-2012	0	0	1	1	2	2	1	1	2	1	1	2	0	1	7	4	4	4	4	3	2	4	0	0	86.5	2
10111714124646	2011-2012	0	1	2	3	2	2	1	1	1	0	1	2	0	1	7	1	2	0	4	4	0	1	3	4	37	0
10111715113745	2011-2012	0	0	1	1	2	2	1	1	3	0	1	2	0	1	5	4	4	4	4	4	2	4	2	1	74	1
10111717115244	2011-2012	0	0	2	1	1	2	1	1	2	1	0	2	0	1	7	4	1	0	3	3	0	3	0	0	57	1
10111801113545	2011-2012	0	0	1	1	2	2	1	1	3	1	0	3	0	1	7	4	4	4	4	3	2	2	3	0	89	2
10111810124745	2011-2012	0	1	2	1	2	2	1	1	1	1	1	3	0	1	7	4	4	1	4	4	2	0	0	1	79.5	1
10111811112644	2011-2012	0	0	1	0	1	2	1	1	2	0	1	1	1	1	7	4	4	2	4	3	2	4	0	1	77	1
10111818124544	2011-2012	1	1	2	1	1	3	0	1	2	0	0	3	0	0	0	4	4	4	4	4	3	4	0	0	78	1
10111901113545	2011-2012	0	0	1	1	2	2	1	1	3	0	0	2	0	0	3	4	4	2	4	3	2	2	4	4	64.5	1
10111904123943	2011-2012	0	1	1	1	1	3	1	1	1	0	1	2	0	0	2	4	4	4	4	3	2	2	4	2	76.5	1
10111907113541	2011-2012	0	0	1	0	0	3	1	1	1	1	1	2	0	1	7	4	3	2	4	0	2	2	4	2	57.5	1
10111908113943	2011-2012	0	0	1	0	1	2	1	1	1	0	0	3	0	1	2	4	3	3	4	3	2	2	4	2	67.5	1
10111911112345	2011-2012	0	0	0	0	2	1	1	1	1	1	1	2	0	1	7	4	3	3	4	3	2	4	0	0	77.5	1
10111913114443	2011-2012	0	0	1	1	1	3	0	1	2	0	1	2	0	0	2	3	2	2	4	2	2	2	4	2	61.5	1
10111914123244	2011-2012	0	1	1	1	1	3	1	1	1	0	0	2	0	1	1	4	4	3	4	3	2	2	0	0	87	2
10111918123743	2011-2012	0	1	1	1	1	2	1	1	1	0	0	2	0	1	3	4	4	4	4	3	2	0	4	3	84	2
10111920113243	2011-2012	0	0	1	0	1	2	1	1	1	0	0	2	0	1	2	4	4	4	4	3	1	2	4	0	75.5	1
10111921124146	2011-2012	0	1	1	0	2	3	1	1	1	0	0	3	0	1	3	4	4	4	4	3	2	0	0	0	96.5	2
10111924124546	2011-2012	0	1	2	1	2	3	0	1	2	0	1	2	1	0	0	4	4	0	4	3	4	2	0	2	66	1
10112001124344	2011-2012	0	1	1	1	1	2	1	1	1	0	1	3	0	1	1	4	3	4	4	3	2	2	2	2	77	1
10112002124041	2011-2012	0	1	1	1	0	3	1	1	1	1	1	1	0	0	7	4	3	2	4	3	2	1	4	0	72.5	1
10112005111846	2011-2012	0	0	0	0	2	2	0	1	1	0	0	2	0	1	7	4	4	4	4	3	0	4	4	4	55.5	1
10112008112244	2011-2012	0	0	0	0	1	1	0	1	1	1	1	2	0	1	5	4	2	4	3	2	0	0	4	4	57.5	1
10112009122643	2011-2012	0	1	1	0	1	2	1	1	2	0	1	2	0	1	2	4	4	4	4	4	3	2	3	2	75.5	1
10112019125645	2011-2012	0	1	2	1	2	3	1	1	3	0	1	2	0	1	2	4	4	4	4	2	3	2	4	0	81.5	2
10112020112742	2011-2012	0	0	1	0	0	3	1	1	1	0	1	1	0	1	7	4	4	4	4	3	2	2	1	0	89	2
10112102111844	2011-2012	0	0	0	0	1	2	1	1	1	0	1	1	0	1	7	4	3	3	4	3	2	2	0	2	77.5	1
10112103122244	2011-2012	0	1	0	0	1	2	1	1	0	0	1	2	0	0	3	4	3	4	4	4	2	3	4	0	74.5	1
10112104124046	2011-2012	0	1	1	1	2	0	1	1	2	0	1	2	0	0	1	4	3	2	4	3	2	3	3	4	70	1
10112105113744	2011-2012	0	0	1	3	1	2	1	1	1	1	1	1	0	1	5	4	4	4	4	3	2	3	2	2	84	2
10112106126045	2011-2012	0	1	2	1	2	0	1	1	3	0	1	2	1	0	6	4	4	4	4	2	2	2	0	0	95	2
10112107124743	2011-2012	0	1	2	0	1	1	1	1	1	1	0	1	0	0	2	3	1	0	4	2	0	0	4	0	53	1
10112109121643	2011-2012	0	1	0	0	1	2	1	1	0	0	0	2	0	1	7	4	4	3	4	4	2	4	4	4	57	1
10112110125745	2011-2012	0	1	2	1	2	0	1	1	3	0	0	2	0	1	7	4	4	4	4	3	2	1	2	0	89	2
10112119116446	2011-2012	0	0	2	0	2	1	1	1	1	1	1	3	0	1	7	4	4	2	4	2	1	4	4	0	67	1
10112202123743	2011-2012	0	1	1	1	1	3	1	1	1	0	1	1	0	1	7	4	4	4	4	3	2	3	3	0	91.5	2
10112203115545	2011-2012	0	0	2	1	2	2	1	1	2	0	1	1	0	1	7	3	4	4	4	2	2	4	1	0	83	2
10112205114143	2011-2012	0	0	1	1	1	2	1	1	2	0	1	1	0	1	7	4	4	4	4	2	2	3	1	1	92.5	2
10112206122446	2011-2012	0	1	0	0	2	2	1	1	1	0	0	1	0	0	7	3	4	4	4	2	0	0	3	0	82	2
10112207124844	2011-2012	0	1	2	1	1	2	1	1	1	0	1	3	0	1	7	4	4	4	4	3	2	2	2	4	76.5	1
10112209115743	2011-2012	0	0	2	1	1	2	1	1	2	1	0	2	0	1	7	4	4	4	4	3	2	2	1	0	89	2
10112211112343	2011-2012	0	0	0	0	1	2	0	1	1	0	0	3	0	1	7	3	4	4	4	3	0	2	0	0	76	1
10112216124846	2011-2012	0	1	2	3	2	2	1	1	3	1	1	2	0	0	7	4	4	4	3	3	2	2	4	4	67	1
10112219116444	2011-2012	0	0	2	3	1	2	1	1	2	0	0	2	0	0	7	4	0	4	4	3	2	0	0	0	84.5	2
10112302125041	2011-2012	0	1	2	1	0	3	1	1	1	0	1	2	1	1	2	4	4	4	4	3	2	2	0	0	91.5	2
10112305114245	2011-2012	0	0	1	1	2	1	1	1	2	1	1	2	0	0	7	4	2	4	4	3	2	2	4	2	69.5	1
10112306125441	2011-2012	0	1	2	1	0	3	1	1	1	1	0	1	0	1	7	4	4	4	4	3	2	2	0	0	91.5	2
10112310125344	2011-2012	0	1	2	3	1	2	1	1	1	0	0	3	0	0	7	4	0	0	4	2	0	2	2	0	55	1
10112311112244	2011-2012	0	0	0	0	1	2	1	1	2	0	1	1	0	0	5	4	3	4	4	3	2	4	2	3	74.5	1
10112312114345	2011-2012	0	0	1	3	2	2	1	1	1	1	0	3	0	1	7	4	4	3	4	3	2	4	2	4	67	1
10112316124846	2011-2012	0	1	2	2	2	2	1	1	1	1	0	2	1	0	7	4	3	3	4	3	2	2	1	0	80	1
10112324112045	2011-2012	0	0	0	0	2	2	1	1	1	0	1	1	0	1	7	4	3	3	4	3	2	2	3	3	77.5	1
10112401113745	2011-2012	0	0	1	0	2	2	1	1	3	0	0	1	0	0	7	4	1	1	4	3	2	4	4	2	52.5	1
10112402115345	2011-2012	0	0	2	1	2	2	1	1	2	0	0	3	0	1	7	4	4	4	4	3	2	2	1	0	89	2
10112404124644	2011-2012	0	1	2	1	1	2	1	1	2	0	0	1	0	1	7	4	4	4	4	3	3	2	3	1	83	2
10112413123945	2011-2012	0	1	1	1	2	2	1	1	1	0	0	2	0	1	7	4	4	3	4	4	3	3	4	1	68.5	1
10112419125845	2011-2012	0	1	2	1	2	2	1	1	2	0	0	2	0	1	7	4	4	4	4	3	1	2	1	0	83	2
10112420113644	2011-2012	0	0	1	3	1	2	1	1	2	0	0	2	0	1	7	4	4	3	4	3	1	0	0	3	83.5	2
10112421112645	2011-2012	0	0	1	1	2	2	1	1	3	0	0	3	0	0	2	4	3	0	4	3	1	4	1	3	59	1
10112505114843	2011-2012	0	0	2	1	1	2	1	1	1	1	1	2	0	1	5	4	4	0	4	3	0	2	0	0	68.5	1
10112509125645	2011-2012	0	1	2	1	2	2	1	1	2	0	0	3	0	1	7	4	4	4	4	3	3	1	4	0	80.5	2
10112512126245	2011-2012	0	1	2	1	2	2	1	1	3	0	0	3	0	1	7	4	4	4	4	3	2	1	0	0	94	2
10112513114441	2011-2012	0	0	1	1	0	2	1	1	2	0	1	2	0	0	7	4	3	2	4	3	2	2	4	0	70	1
10112516124045	2011-2012	0	1	1	3	2	2	1	1	1	1	0	2	0	1	7	4	4	3	4	3	2	2	1	2	79.5	1
10112601114341	2011-2012	0	0	1	3	0	3	1	1	2	0	1	2	0	1	7	4	4	3	4	3	2	4	3	0	79.5	1
10112603113045	2011-2012	0	0	1	0	2	2	1	1	2	1	1	2	0	0	7	4	3	3	4	3	3	3	4	1	69	1
10112604124643	2011-2012	0	1	2	1	1	2	1	1	1	1	1	3	0	1	7	4	4	4	4	1	2	1	2	0	86.5	2
10112605113545	2011-2012	0	0	1	1	2	3	0	1	1	0	1	1	0	1	7	4	2	3	4	3	1	0	3	4	66.5	1
10112608125544	2011-2012	1	1	2	1	1	2	1	1	1	1	1	4	0	1	7	4	4	4	4	3	2	2	1	0	89	2
10112612115943	2011-2012	0	0	2	0	1	2	1	1	2	0	1	3	0	0	7	4	4	4	3	3	2	3	0	0	89.5	2
10112613113744	2011-2012	0	0	1	1	1	2	1	1	2	0	0	1	0	1	7	4	4	4	4	3	2	4	2	2	76.5	1
10112620125942	2011-2012	1	1	2	1	0	1	1	1	3	0	0	3	0	1	7	4	3	4	4	2	2	2	2	0	85.5	2
10112621115244	2011-2012	0	0	2	1	1	2	1	1	2	0	1	3	1	0	7	4	4	4	4	3	3	4	0	0	83	2
10112702111844	2011-2012	0	0	0	0	1	2	1	1	1	0	0	1	0	1	0	4	1	4	4	3	2	2	3	4	69.5	1
10112705114043	2011-2012	0	0	1	3	1	2	1	1	2	0	1	2	0	0	1	4	3	4	4	2	2	3	2	0	88	2
10112711111742	2011-2012	0	0	0	0	0	2	1	1	1	0	1	1	0	1	7	4	4	4	4	3	1	4	3	4	68	1
10112714123741	2011-2012	0	1	1	1	0	2	1	1	1	1	0	1	1	1	7	4	4	4	4	3	2	2	4	0	81.5	2
10112715113444	2011-2012	0	0	1	1	1	2	1	1	1	0	0	1	1	1	7	4	3	4	4	3	2	3	2	4	74.5	1
10112717121643	2011-2012	0	1	0	0	1	2	1	1	1	0	0	2	0	1	2	4	4	4	4	3	2	4	3	1	81.5	2
10112722125643	2011-2012	0	1	2	1	1	3	1	1	2	0	1	2	1	0	2	2	4	4	4	3	2	2	0	0	84.5	2
10112806123043	2011-2012	0	1	1	0	1	2	1	1	1	0	1	1	0	1	7	4	4	2	4	3	2	4	2	4	64.5	1
10112807113543	2011-2012	0	0	1	1	1	2	1	1	2	0	1	1	0	1	7	4	3	4	4	3	2	3	2	3	82	2
10112814124543	2011-2012	0	1	2	1	1	3	1	1	1	0	1	1	0	0	2	4	3	4	4	3	2	2	3	2	79.5	1
10112815114641	2011-2012	0	0	2	1	0	1	1	1	2	0	1	3	1	0	7	4	3	4	4	3	2	3	1	0	87	2
10112817113045	2011-2012	0	0	1	1	2	2	1	1	1	1	0	2	1	1	7	4	4	4	4	3	4	4	4	4	58	1
10112818124343	2011-2012	0	1	1	0	1	3	1	1	1	1	1	3	0	1	7	4	3	0	4	3	2	2	0	0	75	1
10112823116242	2011-2012	1	0	2	1	0	2	1	1	2	0	0	3	0	0	0	2	4	4	4	4	2	0	0	0	84.5	2
10112902123544	2011-2012	0	1	1	1	1	2	1	1	1	0	1	2	0	1	7	3	4	4	4	3	1	0	3	0	83.5	2
10112903114945	2011-2012	0	0	2	1	2	2	0	1	2	1	1	2	0	0	7	4	4	1	4	4	2	3	1	0	77	1
10112904113345	2011-2012	0	0	1	0	2	2	1	1	1	1	1	1	0	1	7	2	3	4	4	3	2	1	2	4	67.5	1
10112905113842	2011-2012	0	0	1	1	0	2	1	1	1	0	1	1	0	1	7	2	4	4	4	2	3	4	1	0	77	1
10112906123341	2011-2012	0	1	1	1	0	3	1	1	2	0	0	2	0	1	7	4	4	4	4	3	1	2	2	1	78	1
10112910125446	2011-2012	0	1	2	1	2	2	1	1	1	1	1	2	0	1	7	4	4	4	4	3	3	2	4	0	78	1
10112913113845	2011-2012	0	0	1	1	2	2	1	1	3	1	1	2	0	0	7	4	4	4	4	3	2	1	4	0	84	2
10113001123746	2011-2012	0	1	1	0	2	2	0	1	3	1	0	4	0	0	2	4	4	4	4	3	2	3	4	4	74	1
10113006124741	2011-2012	0	1	2	1	0	2	1	1	3	0	0	2	0	0	3	4	4	4	4	2	2	3	2	0	92.5	2
10113008116344	2011-2012	0	0	2	2	1	0	1	1	3	0	1	3	1	1	7	4	4	4	4	3	0	1	0	0	83	2
10113009112844	2011-2012	0	0	1	0	1	3	1	1	3	1	1	1	0	1	7	4	3	3	4	4	2	2	4	3	65	1
10113010125443	2011-2012	0	1	2	1	1	2	1	1	2	0	1	2	1	0	3	4	4	4	4	4	2	2	0	0	86.5	2
10113013113446	2011-2012	0	0	1	0	2	2	1	1	1	1	1	2	1	0	7	4	3	0	4	3	2	3	2	3	70	1
10113015124646	2011-2012	0	1	2	1	2	2	1	1	3	0	0	2	1	1	7	4	4	3	4	3	2	3	2	2	79.5	1
10113018113545	2011-2012	0	0	1	0	2	1	1	1	2	1	1	1	0	0	7	4	4	3	4	3	3	3	4	3	73.5	1
10113019112445	2011-2012	0	0	0	0	2	2	0	1	2	1	0	2	0	1	6	3	2	2	4	4	2	0	4	4	53	1
10113020125743	2011-2012	0	1	2	1	1	3	1	1	2	1	0	2	0	0	7	4	3	4	4	3	1	2	0	0	81	2
10113102111646	2011-2012	0	0	0	0	2	2	1	1	1	0	0	2	0	0	7	0	1	2	4	3	2	2	4	4	43	0
10113103113943	2011-2012	0	0	1	1	1	2	1	1	2	0	1	1	1	1	7	4	4	4	4	3	2	2	0	2	86.5	2
10113104124643	2011-2012	0	1	2	1	1	3	1	1	2	0	0	2	0	0	7	4	4	4	4	2	2	1	4	2	82.5	2
10113105113442	2011-2012	0	0	1	1	0	2	1	1	2	0	1	3	1	1	7	4	3	4	4	4	3	1	4	0	71	1
10113108123043	2011-2012	0	1	1	0	1	2	1	1	1	1	0	2	0	0	7	4	3	3	2	3	2	0	2	0	75.5	1
10113110125545	2011-2012	0	1	2	3	2	2	1	1	1	1	1	2	0	1	4	3	4	4	4	2	2	1	1	4	80.5	2
10113111115743	2011-2012	0	0	2	1	1	2	1	1	3	0	0	3	0	1	7	4	4	4	4	3	3	0	3	2	85.5	2
10113113114843	2011-2012	0	0	2	1	1	2	1	1	3	1	0	2	0	1	7	4	4	4	4	3	2	2	0	0	91.5	2
10113117114945	2011-2012	0	0	2	1	2	1	1	1	1	0	1	3	1	1	1	4	4	4	4	2	2	3	3	4	85	2
10113118123244	2011-2012	0	1	1	1	1	3	1	1	1	0	1	2	1	0	3	2	2	2	2	3	2	3	4	0	56	1
10113201113944	2011-2012	0	0	1	1	1	2	1	1	1	1	1	2	0	1	7	4	3	4	4	3	3	3	0	0	86	2
10113202123446	2011-2012	0	1	1	1	2	2	1	1	2	0	1	2	0	0	7	4	4	4	4	3	0	4	2	2	65.5	1
10113205124145	2011-2012	0	1	1	0	2	2	0	1	1	1	1	2	0	1	3	4	4	0	4	3	3	4	0	3	68.5	1
10113207123441	2011-2012	1	1	1	0	0	3	1	1	1	1	1	2	0	1	1	4	4	4	4	3	2	0	4	0	86.5	2
10113213114443	2011-2012	0	0	1	1	1	1	1	1	0	1	0	1	1	0	7	4	2	4	4	3	2	2	4	4	64.5	1
10113221115144	2011-2012	0	0	2	1	1	1	1	1	2	0	1	3	0	1	7	4	3	4	4	3	2	2	4	3	74.5	1
10113305112446	2011-2012	0	0	0	0	2	2	0	1	1	1	1	2	0	1	6	2	3	3	4	4	2	0	4	3	63	1
10113312115743	2011-2012	0	0	2	1	1	2	1	1	1	1	1	2	0	1	7	4	4	4	4	3	2	2	1	2	84	2
10113401114045	2011-2012	0	0	1	1	2	2	1	1	2	1	0	3	0	0	7	4	4	4	4	4	2	4	0	4	71.5	1
10113403114245	2011-2012	0	0	1	1	2	2	1	1	3	0	1	2	0	0	7	3	3	3	3	3	2	3	2	3	68.5	1
10113405114443	2011-2012	0	0	1	0	1	2	1	1	3	0	1	2	0	1	7	4	4	0	4	2	1	2	4	2	62	1
10113406122644	2011-2012	0	1	1	0	1	2	1	1	1	1	1	2	0	0	7	4	1	4	2	0	0	0	2	2	51.5	1
10113407123045	2011-2012	0	1	1	0	2	2	1	1	2	0	1	1	0	1	7	3	4	3	4	2	1	2	0	0	80	1
10113411115145	2011-2012	0	0	2	1	2	2	1	1	2	0	1	1	0	1	7	4	4	4	4	3	2	4	4	0	76.5	1
10113412122245	2011-2012	0	1	0	0	2	2	1	1	3	1	1	1	0	0	7	4	4	3	4	3	2	2	0	0	87	2
10113413124444	2011-2012	1	1	1	1	1	1	1	1	1	0	0	2	0	0	7	4	4	4	4	3	2	0	0	0	96.5	2
10113416113444	2011-2012	0	0	1	0	1	2	1	1	1	1	1	1	0	1	7	4	4	4	4	3	2	0	4	0	86.5	2
10113501113635	2011-2012	0	0	1	1	2	2	1	1	3	0	1	2	0	1	7	4	4	4	4	3	2	3	1	3	89	2
10113502124335	2011-2012	0	1	1	1	2	2	1	1	2	0	0	2	0	0	3	4	2	4	4	3	2	2	2	2	74.5	1
10113503114534	2011-2012	0	0	2	1	1	2	1	1	3	0	1	2	1	1	7	4	3	2	4	3	2	3	4	4	62.5	1
10113504124333	2011-2012	0	1	1	1	1	2	1	1	1	1	0	2	0	1	2	4	4	4	4	3	2	2	0	0	91.5	2
10113505113935	2011-2012	0	0	1	1	2	2	1	1	2	0	1	1	1	1	7	4	2	1	4	2	2	2	4	0	68.5	1
10113506124732	2011-2012	0	1	2	1	0	2	1	1	1	0	1	2	0	1	7	4	3	4	3	1	1	3	2	4	61.5	1
10113510124636	2011-2012	0	1	2	1	2	2	1	1	1	0	1	3	1	1	4	4	4	4	4	3	2	1	4	0	84	2
10113511123333	2011-2012	0	1	1	1	1	2	0	1	1	0	0	1	1	1	7	4	3	4	4	3	1	0	3	4	73.5	1
10113512122331	2011-2012	0	1	0	0	0	3	1	1	0	0	1	2	0	1	7	4	2	0	1	3	3	2	3	2	52	1
10113519113233	2011-2012	0	0	1	1	1	2	1	1	1	0	1	1	1	1	7	3	3	4	3	3	2	3	2	3	73	1
10113520124633	2011-2012	0	1	2	1	1	2	0	1	3	0	0	3	0	1	5	4	4	4	4	4	2	2	0	0	86.5	2
10113522125435	2011-2012	0	1	2	1	2	2	1	1	2	0	0	3	0	1	7	4	4	4	4	3	2	1	0	2	89	2
10113602123135	2011-2012	0	1	1	1	2	2	1	1	1	0	1	3	0	1	7	0	4	1	4	3	1	4	4	3	46.5	0
10113605124433	2011-2012	0	1	1	0	1	2	1	1	2	1	1	1	0	0	7	4	0	0	0	3	3	0	0	0	57	1
10113609115735	2011-2012	0	0	2	1	2	2	1	1	3	0	1	2	0	0	7	4	4	4	4	3	3	2	3	0	85.5	2
10113610126135	2011-2012	0	1	2	0	2	2	1	1	1	1	1	3	0	0	7	4	4	4	4	2	2	4	3	0	87.5	2
10113611112035	2011-2012	0	0	0	0	2	2	1	1	2	1	1	1	0	1	7	4	4	0	4	3	1	4	0	4	58.5	1
10113617112835	2011-2012	0	0	1	0	2	2	1	1	2	1	1	2	0	1	7	3	0	0	4	4	0	0	1	4	39.5	0
10113620125834	2011-2012	0	1	2	1	1	2	1	1	1	0	0	2	0	1	7	0	4	4	4	1	2	0	0	0	82	2
10113703122835	2011-2012	0	1	1	3	2	2	1	1	1	0	0	1	1	1	7	4	4	1	4	3	2	0	4	0	77	1
10113704123933	2011-2012	0	1	1	1	1	2	1	1	1	0	1	1	0	0	7	4	4	4	4	3	3	0	2	2	83	2
10113705114733	2011-2012	0	0	2	1	1	3	1	1	2	0	1	2	0	1	7	4	4	4	4	3	2	2	3	2	84	2
10113706123733	2011-2012	0	1	1	1	1	3	1	1	2	0	0	2	0	1	7	4	4	4	4	0	3	0	4	2	70.5	1
10113709116233	2011-2012	0	0	2	3	1	3	1	1	1	1	1	1	0	1	7	4	4	4	4	2	2	2	0	0	95	2
10113711115934	2011-2012	0	0	2	1	1	2	1	1	2	1	1	3	0	0	7	4	4	4	1	3	2	2	2	0	77	1
10113712125432	2011-2012	0	1	2	3	0	2	1	1	2	1	0	2	0	0	7	4	4	1	4	3	2	0	0	0	87	2
10113713125133	2011-2012	0	1	2	1	1	3	0	1	1	1	0	1	0	0	7	1	4	3	1	2	2	0	4	4	56.5	1
10113719113733	2011-2012	0	0	1	1	1	2	1	1	1	0	1	2	0	1	7	2	4	4	4	3	2	0	0	4	79.5	1
10113720113136	2011-2012	0	0	1	0	2	2	0	1	2	1	1	1	0	1	7	3	4	4	3	2	3	2	2	2	72.5	1
10113802123334	2011-2012	0	1	1	1	1	2	1	1	1	1	0	2	0	1	7	4	4	1	4	4	0	2	0	0	66	1
10113803113535	2011-2012	0	0	1	1	2	2	1	1	2	0	1	2	0	1	7	4	4	4	4	3	1	2	4	1	73	1
10113805124736	2011-2012	0	1	2	0	2	2	0	1	2	0	1	2	0	1	7	4	4	3	4	2	3	4	0	0	82	2
10113806112832	2011-2012	0	0	1	0	0	2	1	1	2	0	1	1	0	1	7	4	4	4	4	4	3	0	0	0	88	2
10113807112532	2011-2012	0	0	1	0	0	2	1	1	2	0	1	1	0	0	7	4	3	4	4	3	2	2	1	0	84.5	2
10113810125334	2011-2012	0	1	2	1	1	2	1	1	2	0	1	2	0	1	7	4	4	4	4	3	2	0	0	0	96.5	2
10113817114633	2011-2012	0	0	2	1	1	2	1	1	3	0	0	1	0	1	7	4	1	0	4	4	1	4	0	0	54	1
10113819125235	2011-2012	0	1	2	1	2	2	1	1	1	1	0	2	0	1	7	4	4	4	4	3	2	2	0	0	91.5	2
10113902124731	2011-2012	0	1	2	3	0	3	1	1	2	0	1	2	0	1	2	4	3	3	4	4	1	3	3	0	71.5	1
10113903112832	2011-2012	0	0	1	0	0	2	1	1	1	0	1	1	1	1	7	4	2	2	4	3	2	2	4	4	57.5	1
10113905113735	2011-2012	0	0	1	1	2	2	1	1	2	0	1	1	0	1	7	4	1	2	2	4	2	4	2	2	48	0
10113907124632	2011-2012	0	1	2	0	0	3	1	1	2	1	1	2	0	1	7	4	2	2	4	3	1	3	3	0	71.5	1
10113909113531	2011-2012	0	0	1	1	0	3	1	1	2	0	1	2	0	1	1	2	3	3	4	2	3	0	2	0	75.5	1
10113913113833	2011-2012	0	0	1	1	1	2	1	1	2	1	1	2	0	1	0	4	3	4	4	4	1	2	4	2	61	1
10113919114033	2011-2012	0	0	1	0	1	3	1	1	1	0	1	2	0	0	2	4	4	4	4	3	2	2	4	0	81.5	2
10113920122633	2011-2012	1	1	1	0	1	2	1	1	1	0	0	3	0	0	5	2	3	3	4	3	1	3	2	0	67	1
10113921113331	2011-2012	0	0	1	1	0	3	1	1	1	0	1	2	0	1	7	4	2	0	4	3	1	3	1	0	66.5	1
10114001114634	2011-2012	1	0	2	1	1	2	1	1	2	0	1	4	0	0	2	4	3	4	4	2	2	3	0	0	93	2
10114004112835	2011-2012	0	0	1	0	2	2	1	1	2	1	1	2	0	0	2	4	2	2	4	3	2	2	2	0	72.5	1
10114008115935	2011-2012	0	0	2	1	2	1	1	1	2	0	1	3	0	1	7	4	4	4	4	3	2	2	1	0	89	2
10114014124434	2011-2012	0	1	1	1	1	2	1	1	1	1	1	2	0	0	5	4	3	4	4	3	3	0	0	2	83.5	2
10114016125033	2011-2012	0	1	2	1	1	2	1	1	2	1	1	4	0	0	0	4	4	3	4	4	2	2	2	2	72	1
10114020126335	2011-2012	0	1	2	1	2	0	1	1	2	0	1	2	0	0	7	4	4	4	4	2	2	1	0	0	97.5	2
10114104112735	2011-2012	0	0	1	0	2	2	1	1	1	0	1	1	0	1	7	4	4	4	4	3	2	4	1	0	84	2
10114105115136	2011-2012	0	0	2	1	2	0	1	1	3	1	0	4	0	0	0	4	4	4	1	3	2	0	0	0	87	2
10114107115333	2011-2012	0	0	2	1	1	2	1	1	2	0	1	2	1	1	7	4	4	4	4	3	2	1	0	0	94	2
10114108113034	2011-2012	0	0	1	0	1	2	1	1	2	1	1	2	1	1	7	4	2	0	4	4	1	4	0	4	46.5	0
10114109115931	2011-2012	0	0	2	1	0	2	1	1	3	1	0	2	0	1	7	4	2	4	4	2	2	0	1	0	90.5	2
10114111125831	2011-2012	1	1	2	2	0	3	1	1	1	1	1	2	0	1	7	4	3	0	3	2	0	3	0	0	65.5	1
10114113113335	2011-2012	0	0	1	1	2	2	1	1	2	1	1	2	0	0	0	4	0	0	4	4	3	4	0	4	44	0
10114208125633	2011-2012	0	1	2	1	1	2	1	1	2	0	0	4	0	0	2	3	4	4	4	3	2	4	4	0	72	1
10114214125533	2011-2012	0	1	2	1	1	2	0	1	2	0	0	2	0	1	5	4	4	4	0	3	2	2	2	0	74.5	1
10114222125533	2011-2012	0	1	2	1	1	2	1	1	2	0	1	1	0	1	6	4	4	4	4	3	2	2	0	0	91.5	2
10114224125933	2011-2012	0	1	2	1	1	2	1	1	1	1	1	2	0	1	7	4	4	4	4	2	2	0	0	0	100	2
10114303113935	2011-2012	0	0	1	1	2	2	1	1	2	1	1	3	0	0	7	4	4	3	4	4	2	4	4	0	67	1
10114304123935	2011-2012	0	1	1	1	2	2	1	1	3	0	0	2	0	0	7	4	3	3	4	3	2	1	0	0	85	2
10114305122435	2011-2012	0	1	0	0	2	2	1	1	1	1	0	2	0	0	5	4	0	2	1	3	2	2	0	4	53	1
10114306124035	2011-2012	1	1	1	3	2	2	0	1	2	0	1	2	0	1	7	2	4	0	4	3	4	4	1	0	56.5	1
10114307115035	2011-2012	1	0	2	0	2	2	1	1	1	1	0	2	0	0	7	4	4	4	4	2	3	2	4	0	81.5	2
10114311113236	2011-2012	0	0	1	0	2	2	0	1	2	0	1	1	0	1	7	4	4	4	4	3	3	3	4	0	80.5	2
10114312126136	2011-2012	0	1	2	1	2	2	1	1	1	1	0	2	0	1	7	4	4	4	4	3	2	2	0	0	91.5	2
10114313124233	2011-2012	0	1	1	1	1	2	1	1	1	1	1	1	0	1	7	4	3	2	4	3	1	2	1	0	71.5	1
10114317123335	2011-2012	0	1	1	0	2	2	1	1	2	1	0	2	0	1	7	4	4	4	4	2	2	2	2	0	90	2
10114403114505	2011-2012	0	0	2	1	2	2	1	1	1	1	1	2	0	0	7	4	4	2	4	2	1	1	2	2	74.5	1
10114404113606	2011-2012	0	0	1	0	2	2	0	1	2	0	0	1	1	1	7	4	4	4	4	3	0	0	4	4	65.5	1
10114405114101	2011-2012	0	0	1	0	0	3	1	1	2	1	1	2	1	1	7	4	4	4	4	4	2	3	0	3	86.5	2
10114406121806	2011-2012	0	1	0	0	2	1	0	1	0	0	0	1	1	1	6	2	3	3	2	0	2	0	4	4	46	0
10114408116206	2011-2012	1	0	2	1	2	2	1	1	2	0	0	4	0	1	7	4	4	4	4	3	2	1	4	0	84	2
10114412126404	2011-2012	0	1	2	1	1	1	1	1	1	1	0	4	0	0	4	4	4	4	4	2	2	1	0	0	97.5	2
10114423111903	2011-2012	0	0	0	0	1	2	1	1	1	0	1	1	0	1	3	4	4	4	4	2	2	3	1	3	92.5	2
10114501114201	2011-2012	0	0	1	1	0	3	1	1	1	0	1	3	0	1	7	4	4	4	4	3	1	0	4	0	80.5	2
10114504124502	2011-2012	0	1	2	1	0	3	1	1	1	0	0	1	0	1	7	4	4	4	4	3	2	0	4	0	86.5	2
10114505123203	2011-2012	0	1	1	0	1	3	1	1	0	0	0	1	0	1	7	4	1	4	4	1	1	4	4	0	58.5	1
10114506123703	2011-2012	0	1	1	1	1	3	1	1	1	0	1	2	0	1	7	1	4	2	4	2	1	1	4	0	65	1
10114508122206	2011-2012	0	1	0	0	2	3	1	1	1	0	0	1	0	0	7	4	4	0	4	3	3	4	4	0	61	1
10114513125203	2011-2012	0	1	2	2	1	2	1	1	3	1	0	2	0	1	7	4	3	4	4	3	2	1	2	2	79.5	1
10114516124403	2011-2012	0	1	1	1	1	3	1	1	1	0	1	2	0	0	7	4	3	4	4	2	2	3	2	2	83	2
10114520125303	2011-2012	0	1	2	1	1	2	1	1	2	1	1	1	0	1	7	4	4	4	4	3	2	0	2	0	91.5	2
10114605124603	2011-2012	0	1	2	0	1	2	1	1	1	1	0	2	0	1	3	2	4	4	4	3	2	3	4	0	77	1
10114606123805	2011-2012	0	1	1	1	2	2	1	1	1	1	1	2	0	1	5	4	3	4	3	2	2	2	2	2	76	1
10114609122406	2011-2012	0	1	0	0	2	2	0	1	3	0	1	2	1	0	7	2	2	2	4	3	2	1	1	3	68	1
10114610115702	2011-2012	0	0	2	3	0	2	1	1	2	1	1	4	0	0	7	3	3	3	4	2	2	0	2	2	76.5	1
10114612126403	2011-2012	0	1	2	1	1	2	1	1	3	0	1	3	0	1	6	4	3	4	4	2	2	1	0	0	93	2
10114619125501	2011-2012	0	1	2	1	0	2	1	1	2	0	1	2	0	1	7	4	4	3	4	4	2	2	1	2	74.5	1
10114623116305	2011-2012	0	0	2	0	2	1	1	1	1	0	0	3	0	1	4	4	3	4	4	2	2	0	0	0	95.5	2
10114702115105	2011-2012	0	0	2	1	2	2	1	1	2	0	1	2	0	1	5	4	2	4	4	3	2	3	2	0	82	2
10114703114905	2011-2012	0	0	2	2	2	2	1	1	1	1	0	3	0	0	0	4	3	1	4	2	2	3	2	2	73.5	1
10114705115003	2011-2012	0	0	2	1	1	2	1	1	2	0	1	2	0	1	7	4	4	4	2	2	1	2	2	0	77	1
10114708115105	2011-2012	0	0	2	1	2	2	1	1	3	0	1	2	0	1	7	4	4	4	3	3	2	2	2	0	82	2
10114710125503	2011-2012	0	1	2	1	1	2	1	1	3	0	0	2	0	1	5	4	4	4	4	3	2	2	2	0	86.5	2
10114712114403	2011-2012	0	0	1	3	1	2	1	1	3	0	0	2	0	1	7	4	4	4	4	2	2	4	0	2	85	2
10114713111906	2011-2012	0	0	0	0	2	2	1	1	1	1	1	2	0	1	4	4	2	0	4	3	2	3	3	3	70	1
10114716113303	2011-2012	0	0	1	0	1	2	1	1	2	1	1	2	1	0	7	4	2	1	4	3	2	3	3	0	75	1
10114718122404	2011-2012	0	1	0	0	1	2	1	1	3	0	0	2	0	1	5	4	4	3	4	3	2	0	1	3	87	2
10114720122204	2011-2012	0	1	0	0	1	2	1	1	1	1	0	2	0	0	7	4	3	4	4	3	2	0	2	0	87	2
10114802123806	2011-2012	0	1	1	1	2	2	1	1	2	0	0	2	1	0	7	4	4	4	4	3	2	2	4	0	81.5	2
10114806122106	2011-2012	0	1	0	0	2	1	0	1	1	0	1	2	0	0	1	4	2	2	4	3	2	1	4	4	60	1
10114810116002	2011-2012	0	0	2	0	0	2	1	1	1	1	0	2	0	1	2	4	4	4	4	0	2	0	0	0	89	2
10114812125205	2011-2012	1	1	2	1	2	2	1	1	3	0	0	5	0	0	0	4	4	4	4	3	2	2	1	0	89	2
10114814123102	2011-2012	0	1	1	3	0	2	1	1	1	1	1	3	0	0	3	3	4	0	4	2	2	0	2	2	73.5	1
10114816124306	2011-2012	0	1	1	0	2	2	0	1	3	0	0	3	1	0	7	3	4	4	4	3	2	0	0	2	87	2
10114901114203	2011-2012	0	0	1	1	1	3	1	1	2	0	1	2	0	1	7	4	4	4	4	4	2	2	4	0	76.5	1
10114904115201	2011-2012	0	0	2	1	0	3	1	1	2	0	1	1	1	1	7	4	3	4	4	3	2	2	2	1	79.5	1
10114905115301	2011-2012	0	0	2	1	0	3	0	1	1	1	1	2	0	0	3	4	4	2	3	3	2	3	1	0	80	1
10114906122006	2011-2012	0	1	0	0	2	2	1	1	1	1	1	3	0	1	7	3	4	3	4	3	2	2	0	0	82.5	2
10114909122401	2011-2012	1	1	0	0	0	2	0	1	1	0	1	3	0	0	7	4	4	4	3	2	2	2	4	3	78	1
10114910125102	2011-2012	1	1	2	1	0	3	1	1	3	0	0	3	0	1	5	4	4	4	4	4	2	0	2	0	86.5	2
10114911111905	2011-2012	0	0	0	0	2	2	1	1	1	0	0	1	0	1	7	4	4	4	3	4	3	3	2	0	76	1
10114912125505	2011-2012	0	1	2	2	2	2	1	1	1	1	1	2	0	1	7	4	4	2	4	3	2	1	2	2	77	1
10114914122201	2011-2012	0	1	0	0	0	3	1	1	0	1	0	2	0	1	7	2	4	4	4	3	3	2	2	3	73.5	1
10114918126405	2011-2012	0	1	2	1	2	1	1	1	2	0	1	3	0	0	7	4	4	4	4	4	1	2	4	0	70.5	1
10115001124903	2011-2012	0	1	2	1	1	3	1	1	1	0	0	2	0	0	7	4	3	4	4	3	2	4	2	2	72	1
10115003113003	2011-2012	0	0	1	1	1	2	0	1	3	1	1	2	0	1	7	0	2	2	4	3	2	0	4	3	58	1
10115008112103	2011-2012	0	0	0	0	1	2	1	1	2	0	1	1	0	1	7	3	2	2	4	3	2	3	4	2	60.5	1
10115010126401	2011-2012	0	1	2	1	0	3	1	1	3	0	1	2	1	1	4	0	4	4	4	3	0	3	0	0	71	1
10115011112501	2011-2012	0	0	1	0	0	2	1	1	2	1	0	2	1	1	7	4	4	4	4	3	2	0	2	0	91.5	2
10115012115601	2011-2012	0	0	2	1	0	2	1	1	2	1	1	1	0	1	4	4	4	4	4	3	3	4	3	0	80.5	2
10115016114102	2011-2012	0	0	1	0	0	2	1	1	1	0	1	2	0	1	5	4	3	0	0	3	3	3	0	2	57	1
10115017112804	2011-2012	0	0	1	0	1	2	0	1	0	1	1	2	0	1	2	4	3	4	3	4	2	1	3	4	67.5	1
10115018122304	2011-2012	0	1	0	0	1	2	1	1	1	0	0	1	0	1	4	4	1	0	4	3	2	0	3	0	72.5	1
10115103124201	2011-2012	0	1	1	0	0	3	1	1	1	0	1	2	0	1	2	4	4	4	4	3	2	0	1	0	94	2
10115104123202	2011-2012	0	1	1	1	0	3	1	1	1	1	1	1	0	0	7	3	4	3	4	3	2	2	2	2	72.5	1
10115109115905	2011-2012	0	0	2	1	2	1	1	1	2	0	1	2	1	1	7	4	2	4	4	2	2	4	0	2	78	1
10115117115303	2011-2012	0	0	2	0	1	3	1	1	3	0	1	2	0	1	7	4	3	4	4	2	2	3	1	2	85.5	2
10115120126003	2011-2012	0	1	2	1	1	2	1	1	3	0	0	4	0	0	5	4	4	3	2	3	2	2	0	0	80	1
10115122125803	2011-2012	0	1	2	1	1	1	1	1	2	0	1	2	1	1	7	4	4	4	4	3	2	0	2	0	91.5	2
10115123114101	2011-2012	0	0	1	0	0	3	1	1	1	0	0	1	0	1	1	4	4	4	4	3	3	4	0	0	83	2
10115203113703	2011-2012	0	0	1	1	1	3	1	1	2	0	1	1	0	0	0	4	3	3	4	2	2	2	1	1	81	2
10115204122906	2011-2012	0	1	1	1	2	2	0	1	1	0	0	2	0	0	7	4	4	4	4	0	2	0	4	4	69	1
10115205124001	2011-2012	0	1	1	0	0	3	1	1	3	1	1	3	0	0	4	4	4	0	4	3	0	3	0	0	71	1
10115210125703	2011-2012	0	1	2	1	1	2	1	1	1	1	1	2	0	1	7	4	4	3	4	2	2	0	0	0	95.5	2
10115214124903	2011-2012	0	1	2	1	1	2	1	1	1	1	1	2	0	1	7	4	2	4	4	2	3	2	2	3	77	1
10115220125403	2011-2012	0	1	2	1	1	2	1	1	1	0	0	3	0	1	2	4	3	4	4	3	0	0	4	0	71	1
10115304126303	2011-2012	0	1	2	1	1	2	1	1	1	0	1	2	0	0	5	4	4	4	4	3	2	1	2	0	89	2
10115310125403	2011-2012	0	1	2	1	1	2	1	1	1	1	0	2	0	0	5	4	4	4	4	3	2	3	3	0	91.5	2
10115322123401	2011-2012	0	1	1	1	0	3	1	1	1	0	1	2	0	0	2	3	3	0	4	2	1	1	2	1	63	1
10115401114601	2011-2012	0	0	2	1	0	3	1	1	2	0	1	2	0	1	0	4	3	3	3	3	1	3	0	3	72	1
10115406122903	2011-2012	0	1	1	0	1	3	1	1	1	0	1	2	0	1	3	4	4	4	4	3	1	2	0	0	85.5	2
10115408112301	2011-2012	0	0	0	0	0	2	1	1	2	0	0	2	0	1	3	3	2	3	4	3	0	2	0	3	62	1
10115410122601	2011-2012	0	1	1	0	0	3	1	1	1	1	1	2	0	1	5	3	4	4	4	4	1	4	0	2	66	1
10115412125505	2011-2012	0	1	2	1	2	1	1	1	1	1	0	2	1	0	7	4	3	4	4	2	2	3	4	0	83	2
10115415114403	2011-2012	0	0	1	1	1	2	1	1	1	1	1	2	0	1	7	4	3	4	4	3	2	3	0	4	79.5	1
10115506116003	2011-2012	0	0	2	0	1	2	1	1	3	1	0	3	0	0	7	4	4	4	4	3	2	0	4	0	86.5	2
10115508112702	2011-2012	0	0	1	0	0	2	1	1	1	0	0	1	0	1	3	4	4	4	3	0	3	0	2	0	76	1
10115515123106	2011-2012	0	1	1	0	2	0	1	1	1	0	0	2	0	0	3	4	3	4	4	2	2	2	0	3	88	2
10115516123305	2011-2012	0	1	1	1	2	1	1	1	1	0	1	3	1	0	7	4	4	3	4	3	2	1	3	0	87	2
10115521125005	2011-2012	1	1	2	0	2	0	1	1	3	0	0	4	0	1	7	2	4	3	4	4	2	0	0	0	80	1
10115523112203	2011-2012	0	0	0	0	1	2	1	1	1	0	0	2	0	1	3	4	4	4	3	4	2	2	2	0	77	1
10115603112903	2011-2012	0	0	1	0	1	2	1	1	3	0	1	1	1	1	1	2	4	2	4	4	3	2	3	0	66.5	1
10115608126202	2011-2012	0	1	2	1	0	2	1	1	2	0	1	3	0	1	7	4	2	4	4	3	2	2	2	2	74.5	1
10115611121906	2011-2012	0	1	0	0	2	2	0	1	1	0	0	2	0	1	7	4	4	4	4	3	3	2	4	3	75.5	1
10115614112601	2011-2012	0	0	1	0	0	3	1	1	1	0	1	1	0	1	2	4	3	4	4	3	3	4	4	1	66	1
10115619125005	2011-2012	0	1	2	1	2	2	1	1	2	0	1	2	0	1	7	4	4	4	4	2	2	2	4	1	82.5	2
10115702123605	2011-2012	0	1	1	1	2	3	1	1	2	0	0	1	0	1	7	4	4	4	4	4	2	2	2	0	81.5	2
10115708123603	2011-2012	0	1	1	0	1	2	1	1	1	0	1	2	0	1	7	3	4	4	4	3	2	3	3	3	84.5	2
10115709116104	2011-2012	0	0	2	0	1	2	1	1	3	1	1	2	0	1	2	4	4	4	1	3	2	3	0	0	84.5	2
10115712115105	2011-2012	0	0	2	1	2	2	1	1	3	0	1	2	1	1	1	4	4	4	4	3	3	2	0	1	85.5	2
10115713124703	2011-2012	1	1	2	1	1	2	1	1	0	0	1	3	0	0	3	4	3	4	4	2	2	2	3	0	88	2
10115714115703	2011-2012	0	0	2	1	1	2	1	1	2	0	1	2	0	1	7	4	3	3	4	3	2	2	0	0	82.5	2
10115717121903	2011-2012	0	1	0	0	1	2	1	1	1	1	1	2	1	1	7	2	3	4	4	3	2	2	3	4	67.5	1
10115802123103	2011-2012	0	1	1	1	1	2	1	1	2	0	0	1	0	0	7	4	3	4	4	3	2	4	0	0	82	2
10115803124603	2011-2012	0	1	2	0	1	2	1	1	1	1	1	2	0	1	7	4	4	0	4	3	2	0	0	4	74.5	1
10115807125103	2011-2012	0	1	2	1	1	2	1	1	1	1	1	2	0	0	7	4	4	4	4	3	2	2	0	0	91.5	2
10115811116402	2011-2012	0	0	2	3	0	3	1	1	3	0	0	2	1	0	7	4	3	4	4	3	3	0	0	0	88.5	2
10115816122904	2011-2012	0	1	1	0	1	2	1	1	1	1	0	2	0	1	3	4	4	4	4	3	2	2	4	0	81.5	2
10115817122003	2011-2012	0	1	0	0	1	2	1	1	0	0	0	1	0	0	7	4	0	3	4	3	2	3	4	0	67.5	1
10115818125701	2011-2012	0	1	2	1	0	3	1	1	1	0	1	2	0	1	7	4	3	4	4	3	2	2	4	0	77	1
10115824113605	2011-2012	0	0	1	0	2	3	1	1	3	0	1	2	0	1	3	2	3	3	2	3	2	2	2	3	61	1
10115901113805	2011-2012	0	0	1	1	2	2	0	1	3	0	0	2	1	1	7	2	4	4	4	3	3	4	0	4	66	1
10115902123605	2011-2012	0	1	1	1	2	2	1	1	1	0	0	1	0	0	7	2	3	4	4	3	3	2	4	4	56.5	1
10115903114602	2011-2012	0	0	2	1	0	2	1	1	2	1	1	2	0	1	7	4	2	4	4	3	2	2	4	1	72	1
10115904116302	2011-2012	0	0	2	1	0	2	1	1	1	0	1	2	0	1	4	4	4	4	4	2	2	3	1	0	95	2
10115905114702	2011-2012	0	0	2	1	0	2	0	1	2	0	1	1	0	1	7	0	4	4	4	2	2	1	0	0	85.5	2
10115909112203	2011-2012	0	0	0	0	1	2	1	1	2	0	1	2	0	1	7	4	3	3	2	4	0	0	2	2	54.5	1
10115910125606	2011-2012	0	1	2	2	2	2	1	1	2	0	0	2	0	1	7	4	4	4	4	3	3	1	4	0	80.5	2
10115911122405	2011-2012	0	1	0	0	2	2	1	1	1	0	0	2	0	0	7	4	3	3	4	3	2	0	2	2	77.5	1
10116001114105	2011-2012	0	0	1	1	2	2	1	1	3	0	0	2	0	0	0	3	3	1	4	4	2	4	4	3	50.5	0
10116004125004	2011-2012	0	1	2	3	1	2	1	1	1	1	0	2	0	1	7	4	4	4	4	3	2	2	2	2	81.5	2
10116006115703	2011-2012	0	0	2	1	1	2	1	1	2	0	1	3	0	0	5	4	4	3	4	3	2	3	2	0	84.5	2
10116007123103	2011-2012	0	1	1	0	1	2	1	1	1	0	1	2	0	1	7	4	4	1	4	0	3	0	4	3	63.5	1
10116008121803	2011-2012	0	1	0	0	1	2	1	1	1	0	1	2	1	1	7	2	3	2	4	4	2	3	2	0	65.5	1
10116009122105	2011-2012	0	1	0	0	2	2	1	1	1	0	0	2	0	0	2	4	4	3	4	3	2	4	4	4	62	1
10116011113706	2011-2012	0	0	1	0	2	2	1	1	1	0	1	1	1	1	7	4	4	4	4	3	2	2	0	0	91.5	2
10116012115301	2011-2012	0	0	2	2	0	2	1	1	3	0	1	2	0	1	2	4	2	4	4	3	1	0	0	1	81	2
10116017115804	2011-2012	0	0	2	3	1	2	1	1	3	0	0	2	1	0	7	4	4	4	4	4	0	2	0	0	75.5	1
10116101114003	2011-2012	0	0	1	1	1	2	1	1	1	1	1	2	1	0	7	4	2	4	4	3	2	1	4	4	67	1
10116103111605	2011-2012	0	0	0	0	2	2	0	1	1	0	0	2	0	1	7	4	4	3	4	3	2	2	2	0	82	2
10116109123901	2011-2012	0	1	1	0	0	3	1	1	1	0	1	2	0	1	3	2	3	4	4	3	2	2	4	2	65	1
10116116124803	2011-2012	0	1	2	0	1	3	1	1	2	0	1	2	0	1	1	4	4	4	4	4	2	2	0	0	86.5	2
10116122115303	2011-2012	0	0	2	1	1	2	1	1	1	0	0	3	0	0	4	4	4	3	3	0	0	0	0	0	69	1
10116202125503	2011-2012	0	1	2	3	1	2	1	1	1	0	0	2	0	1	7	4	4	4	4	3	2	0	1	0	94	2
10116203115802	2011-2012	0	0	2	1	0	3	1	1	1	1	1	2	0	0	7	4	3	3	4	3	2	4	4	0	67.5	1
10116204124001	2011-2012	0	1	1	1	0	3	1	1	1	0	1	2	0	1	7	0	4	4	3	3	0	4	0	0	59	1
10116205113105	2011-2012	0	0	1	1	2	2	0	1	1	0	0	3	0	1	7	3	4	4	4	2	3	3	4	0	79.5	1
10116206126305	2011-2012	0	1	2	1	2	2	1	1	1	1	1	2	0	1	7	4	4	2	4	0	2	0	0	0	82	2
10116211113603	2011-2012	0	0	1	0	1	3	1	1	1	0	0	1	0	1	7	4	3	4	4	3	2	1	3	1	84.5	2
10116214123005	2011-2012	0	1	1	1	2	2	0	1	1	0	0	2	0	1	7	4	4	4	3	1	4	0	0	0	81	2
10116219114003	2011-2012	0	0	1	0	1	2	1	1	3	0	0	2	0	1	7	4	4	3	4	3	2	0	0	0	92	2
10116301113905	2011-2012	0	0	1	1	2	2	1	1	3	1	1	2	0	0	7	4	4	3	4	4	0	2	0	0	71	1
10116303123806	2011-2012	0	1	1	0	2	2	0	1	3	0	1	3	0	0	7	4	4	4	4	3	0	0	3	4	73	1
10116304123305	2011-2012	0	1	1	1	2	2	1	1	1	0	1	2	0	1	7	4	4	4	4	3	3	4	4	0	73	1
10116305114001	2011-2012	0	0	1	0	0	2	1	1	2	0	1	2	0	1	7	4	0	2	0	4	2	4	0	1	48	0
10116306123405	2011-2012	0	1	1	1	2	2	1	1	1	1	1	3	0	0	7	4	4	0	3	3	0	4	0	0	59	1
10116307123903	2011-2012	0	1	1	3	1	3	1	1	1	1	1	1	0	1	7	0	4	4	4	4	1	0	4	0	63.5	1
10116311115405	2011-2012	0	0	2	3	2	2	1	1	2	1	0	2	0	1	7	4	2	4	4	2	3	3	4	3	74.5	1
10116322126006	2011-2012	1	1	2	1	2	2	0	1	2	0	1	3	0	0	7	0	4	4	4	4	3	4	3	0	63.5	1
10116402123304	2011-2012	0	1	1	1	1	3	1	1	1	0	1	2	0	1	7	4	4	4	4	3	2	4	1	0	84	2
10116403124101	2011-2012	0	1	1	3	0	3	1	1	1	1	1	2	0	0	7	4	3	3	4	3	2	3	2	0	80	1
10116404123903	2011-2012	0	1	1	1	1	3	1	1	2	0	1	2	0	0	7	4	4	4	4	4	1	0	2	0	80.5	2
10116405114102	2011-2012	0	0	1	1	0	3	1	1	3	0	1	3	0	1	7	4	4	4	4	3	2	3	2	0	89	2
10116406124701	2011-2012	0	1	2	1	0	2	1	1	1	0	1	2	0	1	7	4	4	4	4	3	1	0	2	0	85.5	2
10116408122702	2011-2012	0	1	1	1	0	3	1	1	1	0	1	2	0	0	7	4	4	4	4	2	0	4	4	0	69	1
10116412115901	2011-2012	0	0	2	1	0	3	1	1	2	0	1	2	0	1	7	4	4	4	4	4	2	4	3	0	79	1
10116418122701	2011-2012	0	1	1	0	0	3	1	1	3	0	1	1	0	1	7	4	4	4	4	2	1	2	0	0	89	2
10116421115201	2011-2012	0	0	2	1	0	3	1	1	2	0	1	2	0	1	7	4	4	4	0	3	2	0	0	0	84.5	2
10116502123205	2011-2012	0	1	1	1	2	2	1	1	2	0	0	3	0	0	7	4	4	4	4	2	2	2	2	4	80	1
10116504113504	2011-2012	0	0	1	0	1	2	0	1	2	0	1	2	0	1	7	4	3	4	4	4	2	4	3	0	74.5	1
10116511112803	2011-2012	0	0	1	0	1	1	1	1	1	1	1	1	0	1	5	4	4	4	4	4	4	4	4	4	53	1
10116514111906	2011-2012	0	0	0	0	2	2	0	1	1	0	1	1	0	1	7	4	2	2	0	4	0	0	2	3	47	0
10116516113204	2011-2012	0	0	1	1	1	2	1	1	1	1	1	1	0	0	7	3	4	4	3	2	3	3	4	3	72.5	1
10116518123004	2011-2012	0	1	1	1	1	3	0	1	1	0	0	1	0	1	3	4	4	4	4	3	0	3	3	0	80.5	2
10116521122405	2011-2012	0	1	0	0	2	2	0	1	1	0	1	1	0	0	7	1	1	4	4	2	2	0	0	2	76	1
10116522112603	2011-2012	0	0	1	0	1	3	1	1	1	1	1	2	0	0	7	3	3	4	4	3	2	4	0	4	67.5	1
10116602124902	2011-2012	0	1	2	1	0	3	1	1	1	1	1	2	1	1	2	4	4	4	4	3	2	2	2	2	81.5	2
10116603114803	2011-2012	0	0	2	0	1	3	1	1	1	0	0	1	0	1	3	4	4	1	4	2	1	3	4	4	62	1
10116609115505	2011-2012	0	0	2	1	2	2	1	1	3	1	0	2	1	1	7	4	4	4	4	2	2	2	0	0	95	2
10116611115603	2011-2012	1	0	2	1	1	3	1	1	2	1	0	4	0	1	7	4	4	4	4	0	2	0	0	0	89	2
10116618125304	2011-2012	0	1	2	1	1	3	1	1	1	0	1	2	0	1	7	4	4	4	4	3	2	4	4	3	74	1
10116619125901	2011-2012	0	1	2	0	0	3	1	1	3	0	1	3	1	1	7	4	4	4	4	3	1	0	0	0	90.5	2
10116620116301	2011-2012	0	0	2	1	0	2	1	1	2	1	1	3	0	0	2	2	4	4	4	3	2	2	0	4	74.5	1
10116702124301	2011-2012	0	1	1	1	0	3	1	1	2	0	1	1	0	1	7	4	4	4	4	3	1	3	0	0	88	2
10116703125501	2011-2012	0	1	2	3	0	3	1	1	1	0	1	3	0	1	0	2	4	4	4	2	1	0	0	0	87	2
10116707113601	2011-2012	0	0	1	1	0	3	1	1	2	1	0	2	0	1	7	4	4	4	4	3	2	2	4	0	81.5	2
10116712122001	2011-2012	0	1	0	0	0	2	1	1	0	1	1	1	0	1	7	4	3	3	4	3	1	3	4	0	69	1
10116801114305	2011-2012	0	0	1	1	2	2	1	1	3	1	0	2	1	1	7	4	4	4	4	4	3	4	4	4	58	1
10116802124804	2011-2012	0	1	2	0	1	2	1	1	1	1	1	2	0	1	7	0	4	4	4	2	3	0	0	0	84.5	2
10116803113401	2011-2012	0	0	1	0	0	3	0	1	1	0	1	1	0	1	7	3	4	4	4	3	1	1	0	0	83.5	2
10116806123703	2011-2012	0	1	1	0	1	2	1	1	2	1	1	3	0	1	7	3	4	0	4	3	0	0	0	0	69	1
10116809114703	2011-2012	0	0	2	0	1	2	1	1	1	0	0	2	0	1	7	4	4	4	4	3	2	4	4	4	66.5	1
10116810116201	2011-2012	0	0	2	1	0	3	1	1	1	0	0	2	0	1	7	4	4	4	4	0	3	0	1	0	83	2
10116811112401	2011-2012	0	0	0	0	0	2	1	1	1	0	1	2	0	0	7	4	4	4	4	3	2	0	0	0	96.5	2
10116815112306	2011-2012	0	0	0	0	2	2	1	1	1	1	1	1	0	1	7	3	4	1	4	3	0	4	4	3	49	0
10116820125706	2011-2012	1	1	2	0	2	2	1	1	3	1	1	4	0	0	7	4	4	4	4	3	3	1	0	0	90.5	2
10116901113564	2011-2012	0	0	1	1	1	2	1	0	1	0	1	1	0	1	7	4	4	4	4	3	2	2	4	2	76.5	1
10116904124765	2011-2012	0	1	2	1	2	2	1	0	2	0	0	1	0	0	7	4	4	4	4	3	2	1	0	0	94	2
10116905115565	2011-2012	0	0	2	1	2	2	1	0	2	0	1	1	0	1	7	4	4	4	4	4	3	3	4	0	75.5	1
10116909122365	2011-2012	0	1	0	0	2	2	1	0	1	0	1	1	0	0	7	4	4	3	4	3	2	4	4	1	69.5	1
10116913114465	2011-2012	0	0	1	1	2	2	1	0	2	0	1	3	0	1	7	4	4	4	4	3	2	2	0	0	91.5	2
10116918115763	2011-2012	0	0	2	1	1	2	1	0	2	0	0	2	0	1	7	4	4	4	4	3	2	0	0	0	96.5	2
10117002124662	2011-2012	0	1	2	3	0	3	1	0	2	0	1	1	0	1	7	4	4	4	4	3	2	2	0	0	91.5	2
10117005122261	2011-2012	0	1	0	0	0	2	1	0	1	1	1	1	0	1	7	4	4	4	4	0	0	1	0	0	75.5	1
10117012125663	2011-2012	0	1	2	2	1	2	1	0	3	0	0	2	0	1	7	4	4	4	3	4	0	0	0	0	76	1
10117014123463	2011-2012	0	1	1	1	1	2	1	0	1	0	0	2	0	1	7	4	3	4	2	3	2	1	0	0	82.5	2
10117016123863	2011-2012	0	1	1	1	1	2	1	0	1	0	1	2	0	1	7	4	4	4	4	2	2	1	0	1	95	2
10117018124161	2011-2012	0	1	1	1	0	3	1	0	1	0	1	1	0	1	7	4	4	4	4	3	2	0	1	0	94	2
10117019126066	2011-2012	0	1	2	1	2	2	1	0	2	0	0	3	0	0	7	4	4	4	4	3	2	1	1	0	91.5	2
10117101123765	2011-2012	0	1	1	3	2	2	1	0	1	1	0	2	0	0	7	4	3	2	4	2	0	2	0	0	72.5	1
10117102123562	2011-2012	0	1	1	1	0	2	1	0	1	1	0	2	0	1	7	4	0	0	4	4	0	3	4	2	39	0
10117104115065	2011-2012	0	0	2	3	2	2	1	0	3	1	1	3	0	1	7	4	4	3	2	3	2	3	0	0	82.5	2
10117105122466	2011-2012	0	1	0	0	2	2	1	0	1	1	0	2	0	1	7	4	3	2	4	4	2	3	0	0	77.5	1
10117107126062	2011-2012	0	1	2	1	0	2	1	0	2	1	1	2	0	1	7	3	4	4	4	3	2	2	2	0	82	2
10117108112965	2011-2012	0	0	1	0	2	2	1	0	1	1	0	1	0	1	7	0	4	4	4	3	2	2	0	2	74.5	1
10117112125265	2011-2012	0	1	2	1	2	2	1	0	1	0	0	2	0	1	7	4	4	4	4	2	2	2	2	0	90	2
10117116123163	2011-2012	0	1	1	1	1	2	1	0	1	0	0	2	0	1	7	4	4	4	4	3	2	2	2	0	86.5	2
10117119125963	2011-2012	0	1	2	1	1	2	1	0	2	0	0	2	0	0	7	3	2	4	4	4	3	3	1	0	71.5	1
10117201124963	2011-2012	0	1	2	1	1	2	1	0	1	0	1	1	0	1	7	4	4	4	4	3	0	0	2	0	80.5	2
10117202123865	2011-2012	0	1	1	1	2	2	0	0	3	0	0	4	0	0	7	4	4	4	4	3	2	3	0	0	94	2
10117203113962	2011-2012	0	0	1	1	0	3	1	0	2	0	1	1	0	1	7	4	4	4	4	2	3	0	1	1	91.5	2
10117204124363	2011-2012	0	1	1	1	1	2	1	0	1	0	0	2	0	1	7	4	4	4	4	3	2	2	4	0	81.5	2
10117205113665	2011-2012	0	0	1	1	2	2	1	0	2	1	1	2	0	1	7	4	4	4	3	3	2	3	3	0	87	2
10117207115863	2011-2012	0	0	2	3	1	2	1	0	3	0	1	3	0	1	7	4	4	4	4	3	2	0	4	0	86.5	2
10117208112662	2011-2012	0	0	1	0	0	3	1	0	1	0	1	2	0	1	7	3	4	3	3	3	2	4	0	0	73	1
10117209114962	2011-2012	1	0	2	3	0	2	1	0	2	0	1	3	0	1	7	1	4	3	4	4	2	2	0	0	72.5	1
10117211114963	2011-2012	0	0	2	1	1	2	1	0	2	0	1	1	0	1	7	1	4	4	4	2	2	0	0	0	90.5	2
10117217114161	2011-2012	0	0	1	0	0	2	1	0	2	0	1	1	0	1	7	4	4	4	4	2	2	2	4	0	85	2
10117301113065	2011-2012	0	0	1	1	2	2	1	0	2	0	0	3	0	1	7	4	4	3	4	3	2	0	1	0	89.5	2
10117307123366	2011-2012	0	1	1	0	2	2	1	0	3	0	1	1	0	1	7	4	4	3	3	2	2	2	2	1	78.5	1
10117311114663	2011-2012	0	0	2	0	1	3	1	0	2	0	0	2	0	1	7	4	3	4	4	2	2	2	2	1	83	2
10117315112063	2011-2012	0	0	0	0	1	2	1	0	1	1	1	2	0	1	7	4	3	2	3	3	2	4	2	2	60.5	1
10117316122864	2011-2012	0	1	1	1	1	2	1	0	2	1	0	1	0	1	7	4	4	4	4	3	2	0	0	4	86.5	2
10117406123251	2011-2012	0	1	1	0	0	3	1	1	1	0	0	2	0	0	5	4	4	3	4	2	1	3	4	1	74.5	1
10117501114651	2011-2012	0	0	2	1	0	3	1	1	3	0	0	1	0	1	7	4	4	4	4	3	3	3	0	0	90.5	2
10117509113254	2011-2012	0	0	1	0	1	2	1	1	1	1	0	2	0	1	7	4	3	0	4	4	2	3	0	0	72.5	1
10117510124855	2011-2012	0	1	2	0	2	2	0	1	1	1	0	3	0	1	7	4	0	3	3	4	4	3	4	0	49.5	0
10117511125552	2011-2012	0	1	2	3	0	3	1	1	3	0	0	2	0	1	7	3	3	3	4	2	1	0	3	0	78	1
10117516112954	2011-2012	0	0	1	0	1	2	1	1	1	1	1	2	1	1	7	4	4	4	3	4	2	2	0	0	82	2
10117518124452	2011-2012	0	1	1	0	0	2	1	1	1	0	1	1	0	1	7	3	3	2	4	4	3	3	1	0	67	1
10117520116351	2011-2012	0	0	2	3	0	3	1	1	1	1	1	2	0	1	7	4	3	4	4	3	3	0	4	0	78.5	1
10117521125952	2011-2012	0	1	2	3	0	2	1	1	1	0	0	1	0	1	7	2	4	4	4	3	0	0	0	0	78.5	1
10117603123445	2011-2012	0	1	1	3	2	2	1	1	1	0	0	2	0	0	7	2	2	2	3	3	0	1	3	4	45	0
10117605113043	2011-2012	0	0	1	1	1	1	1	1	1	1	1	2	0	1	7	4	2	4	4	4	2	4	4	4	54.5	1
10117606123942	2011-2012	1	1	1	1	0	2	1	1	2	1	1	3	0	0	7	2	3	3	4	3	0	0	1	4	57	1
10117607124945	2011-2012	0	1	2	0	2	3	0	1	1	1	1	1	0	1	7	4	4	4	4	3	4	2	4	0	73	1
10117614123843	2011-2012	0	1	1	1	1	3	1	1	1	0	1	2	0	0	7	2	4	3	4	2	1	1	4	0	70	1
10117615123745	2011-2012	0	1	1	1	2	2	1	1	2	1	1	4	0	0	0	0	4	2	3	3	0	0	0	0	62	1
10117622115345	2011-2012	0	0	2	3	2	2	0	1	1	0	1	2	0	1	7	4	4	4	4	3	3	0	0	2	88	2
10117623111745	2011-2012	0	0	0	0	2	2	1	1	1	0	0	1	0	1	7	0	1	2	4	4	2	4	1	4	40.5	0
10117701113844	2011-2012	0	0	1	1	1	2	0	1	2	0	1	2	0	1	7	4	3	4	2	3	0	4	0	3	61.5	1
10117702122546	2011-2012	1	1	1	1	2	2	0	1	1	0	1	3	0	1	7	3	4	3	4	4	4	1	4	0	61.5	1
10117703113944	2011-2012	0	0	1	1	1	2	1	1	1	1	1	3	0	1	7	4	4	4	4	3	3	4	4	4	63	1
10117704124246	2011-2012	0	1	1	1	2	2	1	1	1	1	0	1	0	1	7	4	4	4	4	4	2	4	1	4	69	1
10117705115345	2011-2012	0	0	2	1	2	2	0	1	3	0	1	2	0	1	7	4	4	4	4	3	3	1	3	0	88	2
10117706123044	2011-2012	0	1	1	1	1	3	1	1	1	1	1	1	0	1	7	4	4	4	4	3	2	0	2	2	86.5	2
10117708125345	2011-2012	1	1	2	1	2	2	1	1	1	0	0	1	0	0	7	4	4	4	4	2	4	0	0	1	89	2
10117711116445	2011-2012	0	0	2	3	2	2	1	1	2	0	1	2	0	1	7	4	4	4	0	3	3	4	3	0	68.5	1
10117712126245	2011-2012	0	1	2	0	2	2	1	1	3	0	0	2	0	0	7	4	4	4	4	2	2	2	0	4	85	2
10117719116445	2011-2012	0	0	2	1	2	2	1	1	1	0	0	3	0	1	7	4	3	4	0	3	3	4	0	0	66.5	1
10117721114245	2011-2012	0	0	1	1	2	1	0	1	1	0	0	2	0	0	7	4	4	4	4	4	4	0	3	0	80.5	2
10117801115441	2011-2012	0	0	2	1	0	3	1	1	1	0	1	2	0	1	7	4	4	4	4	2	3	3	4	4	74	1
10117802124845	2011-2012	0	1	2	1	2	3	1	1	2	0	0	1	0	1	7	4	4	4	4	3	2	0	0	0	96.5	2
10117803113641	2011-2012	0	0	1	1	0	2	1	1	1	0	1	2	0	1	7	4	4	4	4	3	2	4	0	3	84	2
10117806125242	2011-2012	0	1	2	1	0	2	1	1	1	1	1	1	0	0	0	4	3	3	3	2	3	3	2	0	75.5	1
10117807112342	2011-2012	0	0	0	0	0	2	1	1	1	0	1	1	0	1	7	4	4	4	3	3	3	0	0	1	86	2
10117809115643	2011-2012	0	0	2	1	1	3	1	1	2	1	1	2	0	1	7	3	4	4	4	3	2	2	1	2	79.5	1
10117811115344	2011-2012	0	0	2	1	1	2	1	1	1	1	1	3	0	0	7	4	4	4	4	3	2	4	4	0	76.5	1
10117814115043	2011-2012	0	0	2	1	1	2	1	1	1	1	1	2	0	0	7	4	4	4	1	2	1	3	0	1	79.5	1
10117819114843	2011-2012	0	0	2	3	1	2	1	1	1	0	1	2	1	1	7	4	4	4	4	2	0	2	0	0	84	2
10117820115945	2011-2012	0	0	2	1	2	2	1	1	1	1	1	2	0	0	0	4	4	4	3	2	2	4	4	3	73	1
10117902124046	2011-2012	0	1	1	1	2	2	1	1	1	1	1	3	0	0	7	4	2	4	4	3	2	4	4	0	69.5	1
10117903114045	2011-2012	0	0	1	1	2	2	1	1	2	0	1	1	0	0	7	0	4	4	4	1	2	0	0	0	82	2
10117906125045	2011-2012	1	1	2	1	2	2	1	1	3	1	0	4	0	1	7	4	4	4	4	1	0	4	0	4	63	1
10117908125946	2011-2012	0	1	2	1	2	2	1	1	2	0	1	3	0	1	7	4	4	3	4	3	4	1	1	0	78.5	1
10117911112043	2011-2012	0	0	0	0	1	2	1	1	1	0	1	2	0	1	7	4	4	4	4	3	2	3	4	0	84	2
10117912122544	2011-2012	0	1	1	0	1	3	1	1	1	0	1	1	0	1	7	4	4	4	4	3	2	3	2	0	89	2
10117915114145	2011-2012	0	0	1	1	2	2	1	1	2	0	1	2	0	1	2	4	3	4	4	3	2	3	3	4	77	1
10117917123346	2011-2012	0	1	1	3	2	2	0	1	1	0	0	1	0	1	7	4	4	4	4	3	3	3	4	1	78	1
10118001114744	2011-2012	0	0	2	1	1	2	1	1	3	0	1	2	0	0	7	4	4	3	4	3	2	4	3	4	69.5	1
10118003113344	2011-2012	0	0	1	1	1	2	1	1	2	0	1	3	1	0	1	4	3	4	4	3	2	3	0	0	89.5	2
10118006122642	2011-2012	0	1	1	1	0	3	1	1	1	0	1	2	1	0	7	4	4	4	4	3	2	3	3	4	81.5	2
10118011121643	2011-2012	0	1	0	0	1	2	1	1	1	0	0	1	0	1	7	4	3	0	4	3	2	4	4	1	57.5	1
10118017113346	2011-2012	0	0	1	0	2	2	1	1	1	0	1	2	0	0	0	2	3	4	4	3	1	1	0	0	76.5	1
10118101114831	2011-2012	0	0	2	1	0	2	1	1	2	0	1	2	0	1	7	0	4	4	2	3	2	2	0	0	72.5	1
10118103123236	2011-2012	0	1	1	0	2	2	1	1	1	1	1	2	1	0	7	4	4	4	4	3	2	0	4	0	86.5	2
10118104124336	2011-2012	0	1	1	0	2	2	1	1	2	0	0	2	0	1	7	4	4	4	4	3	2	2	3	0	89	2
10118105123033	2011-2012	0	1	1	0	1	3	1	1	1	0	0	1	0	1	7	4	4	4	4	3	2	0	3	2	89	2
10118109122035	2011-2012	0	1	0	0	2	2	1	1	3	1	0	2	0	1	7	4	1	4	4	1	3	4	0	1	68.5	1
10118110125434	2011-2012	0	1	2	1	1	2	1	1	3	0	0	1	0	1	7	4	4	4	4	2	2	0	4	0	90	2
10118113124736	2011-2012	0	1	2	3	2	2	0	1	3	0	0	3	0	1	7	4	4	4	4	3	3	2	4	0	78	1
10118118122635	2011-2012	0	1	1	0	2	2	1	1	1	1	1	2	0	1	7	4	4	4	4	2	4	4	3	4	69	1
10118204113633	2011-2012	0	0	1	0	1	2	1	1	2	0	1	2	1	0	7	1	3	4	2	3	2	1	2	0	68	1
10118205113435	2011-2012	0	0	1	1	2	2	0	1	2	0	1	1	0	1	7	0	4	4	4	4	3	0	3	0	73.5	1
10118206124934	2011-2012	0	1	2	1	1	2	1	1	3	0	1	1	1	1	7	1	4	4	3	4	2	0	0	1	75	1
10118209116235	2011-2012	0	0	2	1	2	2	1	1	2	0	0	3	0	1	7	4	4	4	4	3	2	1	0	0	94	2
10118211112635	2011-2012	0	0	1	0	2	2	1	1	3	1	1	2	0	0	0	4	3	3	2	3	2	0	0	0	80.5	2
10118214124635	2011-2012	0	1	2	0	2	2	1	1	3	0	0	2	0	0	5	4	4	4	4	3	1	3	1	1	83	2
10118215114535	2011-2012	0	0	2	1	2	2	1	1	1	1	1	2	0	1	7	4	4	4	4	3	2	4	0	4	76.5	1
10118219112034	2011-2012	0	0	0	0	1	2	1	1	1	1	1	1	0	0	7	3	1	3	4	4	0	0	4	4	42	0
10118301113515	2011-2012	0	0	1	1	2	2	1	1	1	1	0	3	0	0	7	4	4	0	4	4	0	4	4	4	38.5	0
10118302123116	2011-2012	0	1	1	0	2	2	1	1	1	0	0	2	0	0	7	4	1	0	4	4	0	4	4	4	29	0
10118303121614	2011-2012	0	1	0	0	1	1	0	1	1	0	0	1	0	0	7	4	4	4	4	3	2	0	4	1	84	2
10118305123415	2011-2012	0	1	1	0	2	2	1	1	3	0	1	2	0	1	7	4	4	4	4	3	0	2	0	2	75.5	1
10118306124513	2011-2012	1	1	2	0	1	2	1	1	3	1	1	2	0	1	7	4	4	4	4	3	0	4	0	1	73	1
10118307121812	2011-2012	0	1	0	0	0	2	1	1	1	0	0	1	0	1	7	4	4	3	4	4	3	4	0	4	63.5	1
10118312115215	2011-2012	0	0	2	3	2	2	1	1	2	1	1	1	0	1	7	4	2	1	4	3	3	0	3	0	74	1
10118320115215	2011-2012	0	0	2	0	2	2	1	1	1	1	0	1	0	0	7	4	4	3	4	3	1	4	2	0	71	1
10118322126215	2011-2012	1	1	2	2	2	2	1	1	2	0	0	4	0	0	7	4	3	4	4	2	3	0	1	0	89.5	2
10118401124115	2011-2012	0	1	1	1	2	2	1	1	1	0	0	2	0	0	7	4	4	4	4	3	2	2	0	0	91.5	2
10118402123415	2011-2012	0	1	1	1	2	2	1	1	1	0	1	1	0	1	7	4	4	4	4	2	2	4	4	0	80	1
10118403114215	2011-2012	0	0	1	1	2	2	1	1	2	0	1	2	0	1	7	4	3	4	4	3	1	4	0	0	76	1
10118404123611	2011-2012	0	1	1	1	0	3	1	1	2	0	1	2	0	1	7	4	4	4	4	2	2	1	3	2	90	2
10118405114215	2011-2012	0	0	1	1	2	2	0	1	2	0	1	2	0	1	7	4	4	4	4	3	3	2	3	3	83	2
10118406123611	2011-2012	0	1	1	1	0	3	1	1	2	1	1	1	0	0	7	4	4	3	4	4	1	4	4	4	51	1
10118408122414	2011-2012	0	1	0	1	1	2	1	1	1	0	0	1	0	0	7	4	4	4	4	2	1	1	3	0	89	2
10118409113214	2011-2012	0	0	1	0	1	2	1	1	2	1	1	2	0	1	7	4	4	4	4	2	0	4	4	4	59	1
10118419123715	2011-2012	0	1	1	0	2	2	1	1	1	1	1	2	0	1	7	2	4	4	4	3	2	4	4	0	69.5	1
10118501113716	2011-2012	0	0	1	1	2	2	1	1	1	0	1	1	0	1	7	4	4	3	4	4	2	1	0	0	84.5	2
10118503112915	2011-2012	0	0	1	1	2	2	1	1	1	1	1	1	0	1	2	4	4	3	4	4	2	4	1	0	74.5	1
10118504123115	2011-2012	0	1	1	1	2	2	1	1	1	0	1	1	0	0	7	4	4	3	4	4	2	4	2	2	67	1
10118507113015	2011-2012	0	0	1	0	2	2	1	1	1	0	1	1	0	1	7	4	3	4	4	3	3	4	0	4	68.5	1
10118512126211	2011-2012	0	1	2	1	0	2	1	1	2	0	1	3	0	0	7	4	2	4	4	3	2	4	4	4	59.5	1
10118516113915	2011-2012	1	0	1	0	2	2	1	1	1	0	1	3	0	0	7	4	4	4	4	1	4	4	4	0	65.5	1
10118522126415	2011-2012	0	1	2	1	2	2	1	1	2	0	1	3	0	0	7	0	4	4	4	2	3	0	0	0	84.5	2
10118523115411	2011-2012	0	0	2	1	0	2	1	1	1	1	1	1	0	1	7	4	4	2	4	3	2	1	4	0	77	1
10118602122215	2011-2012	0	1	0	1	2	2	0	1	1	0	0	2	0	1	7	3	4	4	4	4	2	4	0	0	77	1
10118608126113	2011-2012	0	1	2	2	1	3	0	1	2	1	1	3	0	0	7	4	4	4	4	4	3	3	4	0	75.5	1
10118614123915	2011-2012	0	1	1	1	2	2	0	1	1	0	0	2	0	0	7	4	4	4	4	2	2	2	2	0	90	2
10118623115515	2011-2012	0	0	2	1	2	2	0	1	2	0	0	3	0	0	7	4	4	4	4	4	3	2	4	0	73	1
10118702122015	2011-2012	0	1	0	0	2	2	0	1	2	0	0	1	0	1	7	4	4	4	4	2	2	0	4	0	90	2
10118704123614	2011-2012	0	1	1	1	1	2	1	1	1	0	0	1	0	1	7	4	4	4	4	3	2	0	4	0	86.5	2
10118707113613	2011-2012	0	0	1	0	1	2	1	1	1	1	1	2	1	1	7	4	2	4	2	3	3	1	1	4	64	1
10118708112711	2011-2012	0	0	1	0	0	2	1	1	1	0	1	1	0	1	7	4	4	4	4	3	3	4	2	3	75.5	1
10118711111812	2011-2012	0	0	0	0	0	2	1	1	1	1	1	2	0	1	7	4	1	0	2	2	0	3	1	0	55.5	1
10118714123015	2011-2012	0	1	1	1	2	2	1	1	2	0	1	2	1	1	7	4	4	4	4	3	1	1	1	0	85.5	2
10118716113616	2011-2012	0	0	1	0	2	2	0	1	2	0	0	2	0	1	7	4	4	4	4	4	3	0	4	0	78	1
10118717111615	2011-2012	0	0	0	0	2	1	1	1	1	0	0	1	0	1	7	4	4	3	4	3	2	2	4	4	67	1
10118801113065	2011-2012	0	0	1	1	2	2	0	0	2	0	1	2	0	1	6	4	4	4	4	3	0	3	4	1	70.5	1
10118802123763	2011-2012	0	1	1	1	1	3	1	0	1	0	1	2	0	1	6	4	4	4	4	3	2	2	0	0	91.5	2
10118806115965	2011-2012	0	0	2	0	2	1	1	0	3	0	0	2	0	1	7	2	4	4	4	0	1	0	2	3	68.5	1
10118807115163	2011-2012	0	0	2	0	1	2	1	0	2	0	0	2	0	1	0	4	4	4	4	2	2	0	0	2	95	2
10118813114465	2011-2012	0	0	1	1	2	2	1	0	1	0	1	2	0	0	0	4	4	4	4	3	2	3	4	3	81.5	2
10118816112963	2011-2012	0	0	1	0	1	2	1	0	2	0	1	2	0	1	7	4	4	3	4	3	0	2	2	0	71	1
10118817113464	2011-2012	0	0	1	1	1	2	1	0	2	1	0	2	0	0	7	4	3	0	4	3	0	3	0	3	64	1
10118822123765	2011-2012	0	1	1	0	2	2	1	0	1	1	1	1	0	1	7	4	4	0	0	2	2	1	4	0	63.5	1
10118824115665	2011-2012	0	0	2	3	2	1	1	0	2	0	1	2	0	0	6	4	3	4	4	2	3	2	4	4	67	1
10118901122765	2011-2012	0	1	1	0	2	2	1	0	2	1	0	2	0	1	6	4	4	2	4	3	2	1	0	0	87	2
10118903114361	2011-2012	0	0	1	0	0	3	0	0	1	0	1	1	0	1	7	4	2	2	4	3	2	0	0	0	82.5	2
10118904124162	2011-2012	0	1	1	1	0	2	1	0	3	1	1	2	0	0	0	4	2	1	4	4	1	4	2	3	51.5	1
10118905121862	2011-2012	0	1	0	0	0	2	1	0	1	0	1	2	0	1	7	4	4	4	1	3	2	2	3	2	74.5	1
10118908125463	2011-2012	1	1	2	1	1	0	1	0	3	0	0	4	0	0	0	4	3	3	4	2	1	2	1	0	77.5	1
10118911115563	2011-2012	0	0	2	1	1	2	0	0	2	1	1	2	0	1	7	4	4	4	4	3	0	4	0	0	75.5	1
10118912125361	2011-2012	0	1	2	1	0	3	1	0	1	1	1	2	0	1	2	4	4	0	4	3	2	2	1	1	74.5	1
10118913114665	2011-2012	0	0	2	1	2	2	1	0	2	0	1	4	0	0	7	4	4	4	4	3	2	3	0	0	94	2
10118917112965	2011-2012	0	0	1	1	2	2	0	0	1	1	1	2	0	1	7	4	4	2	0	4	1	3	0	3	61.5	1
10118919115466	2011-2012	1	0	2	0	2	0	1	0	2	0	0	2	0	0	0	4	4	4	4	3	2	3	0	0	94	2
10119001125061	2011-2012	0	1	2	1	0	2	1	0	2	0	1	3	0	1	3	4	2	4	4	3	2	3	4	0	77	1
10119003115466	2011-2012	0	0	2	1	2	2	1	0	3	1	1	2	0	0	7	4	4	4	0	3	2	4	1	0	72	1
10119004122863	2011-2012	0	1	1	1	1	2	1	0	1	0	1	2	0	1	6	4	3	2	4	3	2	4	2	3	67.5	1
10119005116364	2011-2012	0	0	2	1	1	2	1	0	2	1	1	3	0	1	6	4	4	4	3	3	2	3	4	1	77	1
10119006124465	2011-2012	0	1	1	1	2	2	1	0	3	0	1	2	0	1	4	4	4	4	0	3	2	2	0	0	79.5	1
10119007113063	2011-2012	0	0	1	0	1	3	1	0	1	1	1	2	0	1	6	4	4	4	4	3	2	0	4	0	86.5	2
10119011116366	2011-2012	0	0	2	1	2	2	1	0	2	0	1	1	0	1	7	4	4	4	4	3	2	3	3	2	86.5	2
10119013124265	2011-2012	0	1	1	1	2	2	1	0	1	1	1	2	0	1	6	3	3	4	4	3	2	2	4	0	72.5	1
10119102123964	2011-2012	0	1	1	1	1	3	0	0	1	1	0	1	0	1	7	4	4	4	4	4	2	2	3	1	81.5	2
10119103114965	2011-2012	0	0	2	1	2	1	1	0	2	0	1	2	0	1	7	4	4	4	4	3	2	0	0	0	96.5	2
10119104123564	2011-2012	0	1	1	1	1	2	1	0	0	0	0	1	0	1	5	4	4	3	4	3	2	3	4	2	74.5	1
10119106124961	2011-2012	0	1	2	1	0	2	1	0	2	0	0	4	0	1	7	4	4	3	4	3	2	2	1	1	82	2
10119107113865	2011-2012	0	0	1	1	2	2	1	0	3	1	1	1	0	1	7	4	4	4	4	3	2	3	3	1	89	2
10119108123265	2011-2012	0	1	1	1	2	2	1	0	1	0	0	1	0	1	7	2	4	4	4	3	2	2	1	0	82	2
10119109115961	2011-2012	0	0	2	1	0	2	1	0	2	0	1	3	0	1	3	4	4	4	4	2	3	2	1	0	89	2
10119110125764	2011-2012	1	1	2	1	1	2	1	0	1	0	1	3	0	1	7	4	4	4	0	2	2	0	2	0	83	2
10119111113065	2011-2012	0	0	1	0	2	2	1	0	1	0	1	2	0	1	0	4	4	3	4	3	2	4	3	2	74.5	1
10119113113461	2011-2012	0	0	1	1	0	3	1	0	3	1	1	2	0	0	0	4	2	0	3	2	1	3	3	4	55.5	1
10119114123561	2011-2012	0	1	1	1	0	2	1	0	1	1	1	1	1	1	6	4	4	1	4	2	2	1	4	0	78	1
10119201124464	2011-2012	0	1	1	1	1	2	1	0	3	1	0	2	0	1	6	4	4	1	0	3	2	2	0	2	65	1
10119202114166	2011-2012	0	0	1	1	2	2	0	0	3	0	1	2	1	0	7	4	4	4	4	3	4	4	0	4	68	1
10119204124962	2011-2012	0	1	2	1	0	3	0	0	1	0	1	2	0	0	7	4	4	4	4	2	3	1	2	1	86.5	2
10119206122462	2011-2012	0	1	0	0	0	2	1	0	1	0	0	2	0	1	6	4	4	4	4	3	2	1	1	0	91.5	2
10119207113161	2011-2012	0	0	1	0	0	3	1	0	1	0	1	2	0	1	6	4	4	4	4	3	2	1	2	2	84	2
10119212125264	2011-2012	0	1	2	1	1	2	0	0	1	0	1	2	1	1	7	4	4	2	4	3	0	2	3	0	71	1
10119215123863	2011-2012	0	1	1	0	1	2	1	0	1	0	1	3	0	1	7	4	4	4	4	3	2	2	2	0	86.5	2
10119217114765	2011-2012	0	0	2	1	2	2	0	0	3	0	1	1	1	1	7	4	4	4	4	3	3	3	4	1	78	1
10119221122065	2011-2012	0	1	0	0	2	2	1	0	1	0	0	1	0	1	6	4	4	4	4	3	2	4	2	0	81.5	2
10119301114464	2011-2012	0	0	1	1	1	2	1	0	3	1	0	2	0	0	7	4	4	2	4	3	3	4	2	4	61	1
10119302112965	2011-2012	0	0	1	0	2	2	0	0	2	0	1	2	0	1	7	2	4	4	4	4	2	3	4	2	67	1
10119305116361	2011-2012	0	0	2	1	0	2	0	0	2	0	1	2	1	1	6	3	4	3	0	3	0	2	1	1	54.5	1
10119309115461	2011-2012	0	0	2	1	0	2	0	0	2	1	1	1	0	1	7	3	3	4	3	3	2	3	0	0	80.5	2
10119314124965	2011-2012	0	1	2	3	2	2	1	0	1	1	1	2	0	1	5	3	4	4	0	3	3	0	1	0	74	1
10119323115964	2011-2012	0	0	2	1	1	2	0	0	1	1	1	2	0	1	7	4	4	2	4	3	2	3	0	0	87	2
10119405115266	2011-2012	1	0	2	1	2	0	1	0	3	0	1	3	0	0	7	4	4	4	4	4	2	4	4	4	61.5	1
10119408125661	2011-2012	0	1	2	1	0	2	0	0	2	0	0	2	1	1	7	1	4	4	2	3	3	1	2	0	69	1
10119409115365	2011-2012	0	0	2	1	2	2	1	0	3	0	1	3	0	0	1	4	4	4	4	3	1	3	1	1	83	2
10119410126263	2011-2012	0	1	2	1	1	2	0	0	2	1	1	3	1	1	4	4	4	3	4	3	1	2	3	1	76	1
10119412125265	2011-2012	0	1	2	1	2	2	0	0	3	0	1	3	0	0	7	4	4	4	0	2	2	2	0	0	83	2
10119413124366	2011-2012	0	1	1	1	2	2	1	0	3	1	0	2	0	0	7	4	3	4	4	4	3	0	4	2	68.5	1
10119414123761	2011-2012	0	1	1	1	0	3	1	0	1	0	0	2	0	0	7	4	4	4	4	3	2	2	4	0	81.5	2
10119415114665	2011-2012	0	0	2	1	2	2	1	0	2	0	0	2	0	0	0	4	4	4	4	3	2	3	4	2	79	1
10119417112665	2011-2012	0	0	1	0	2	2	1	0	1	1	1	2	1	1	7	4	4	4	4	3	0	4	4	4	55.5	1
10119501113665	2011-2012	0	0	1	1	2	2	1	0	3	0	1	2	1	1	7	4	4	4	4	3	2	3	3	4	81.5	2
10119502123266	2011-2012	0	1	1	1	2	2	1	0	1	0	1	2	0	1	2	4	4	4	4	3	3	3	4	2	75.5	1
10119503113761	2011-2012	0	0	1	1	0	3	1	0	2	0	1	2	0	1	5	4	4	4	1	3	3	1	1	2	73.5	1
10119504122465	2011-2012	0	1	0	0	2	2	1	0	2	0	1	2	0	0	0	4	2	2	4	3	3	4	4	4	49	0
10119509115364	2011-2012	0	0	2	1	1	2	1	0	3	1	1	2	0	1	7	4	4	3	4	3	3	2	4	1	71	1
10119511112464	2011-2012	0	0	0	0	1	2	1	0	1	0	1	1	1	1	7	4	3	2	4	3	2	4	4	4	55	1
10119512115166	2011-2012	0	0	2	1	2	2	1	0	1	0	1	2	0	1	1	4	1	4	4	3	3	4	4	0	63.5	1
10119519124561	2011-2012	0	1	2	3	0	2	1	0	1	0	0	2	1	0	0	4	1	0	4	3	2	1	2	4	57.5	1
10119520112064	2011-2012	0	0	0	0	1	2	1	0	1	0	1	1	0	1	7	4	4	4	4	2	2	2	4	4	75	1
10119604123551	2011-2012	1	1	1	0	0	2	0	1	1	0	1	2	0	1	6	4	4	4	4	3	2	4	4	0	76.5	1
10119605122055	2011-2012	0	1	0	0	2	2	1	1	1	0	1	2	0	0	5	4	4	1	4	3	3	3	4	0	71	1
10119610125251	2011-2012	0	1	2	1	0	2	1	1	3	1	0	2	0	1	5	4	3	4	4	3	2	3	4	0	79.5	1
10119619125555	2011-2012	0	1	2	1	2	2	1	1	1	1	1	2	0	1	5	4	4	4	4	3	3	1	3	0	88	2
10119702123951	2011-2012	0	1	1	1	0	3	1	1	1	0	0	1	0	1	7	4	4	4	4	2	2	3	2	2	87.5	2
10119703114253	2011-2012	0	0	1	1	1	3	1	1	1	0	0	2	1	1	7	4	4	4	0	3	2	0	0	0	84.5	2
10119704124455	2011-2012	0	1	1	1	2	2	0	1	1	0	0	3	0	1	3	4	4	4	4	3	2	4	4	3	74	1
10119706113551	2011-2012	0	0	1	0	0	2	1	1	2	0	1	1	0	1	3	4	4	4	4	3	2	4	2	0	81.5	2
10119712125953	2011-2012	0	1	2	3	1	2	0	1	1	0	1	1	0	1	7	2	4	4	4	3	2	0	0	0	89.5	2
10119713124853	2011-2012	0	1	2	1	1	3	0	1	1	0	1	2	0	1	7	1	4	4	4	3	2	2	0	0	82	2
10119716122755	2011-2012	0	1	1	1	2	2	1	1	1	1	1	2	0	1	7	4	4	4	4	3	2	2	4	4	71.5	1
10119801113853	2011-2012	0	0	1	1	1	3	1	1	2	0	1	1	0	0	0	4	4	4	4	3	2	4	4	3	74	1
10119802124655	2011-2012	0	1	2	1	2	1	1	1	2	1	0	3	0	0	7	4	0	0	4	2	1	4	4	4	40	0
10119805114156	2011-2012	0	0	1	3	2	3	0	1	2	0	0	1	0	0	5	4	4	4	4	4	4	4	1	4	60.5	1
10119806125355	2011-2012	0	1	2	2	2	2	1	1	2	0	0	2	0	1	7	4	4	4	4	2	2	0	2	0	95	2
10119808113254	2011-2012	0	0	1	3	1	2	1	1	2	0	1	3	1	1	5	4	4	1	4	4	1	4	2	4	51	1
10119814123853	2011-2012	0	1	1	1	1	2	1	1	1	1	0	3	0	1	7	4	3	4	4	2	3	1	1	0	87	2
10119818125854	2011-2012	0	1	2	1	1	2	1	1	1	0	0	3	0	1	7	4	4	4	4	3	2	2	0	1	89	2
10119902125356	2011-2012	0	1	2	1	2	2	1	1	0	1	0	2	0	0	0	0	3	4	4	3	2	0	1	3	75	1
10119903114555	2011-2012	0	0	2	1	2	2	1	1	1	1	1	3	1	0	0	4	3	2	4	3	2	4	1	4	62.5	1
10119905113953	2011-2012	0	0	1	1	1	2	1	1	2	0	0	2	0	1	7	2	4	1	4	2	2	2	2	2	68.5	1
10119906126156	2011-2012	0	1	2	3	2	2	1	1	1	0	1	2	0	1	2	4	3	4	4	2	2	4	4	0	75.5	1
10119907112654	2011-2012	0	0	1	0	1	2	1	1	1	0	1	1	0	1	6	4	2	3	4	3	3	2	3	3	71.5	1
10119909113054	2011-2012	0	0	1	0	1	2	1	1	1	1	1	2	0	0	0	4	4	4	4	3	2	4	3	4	74	1
10119913113855	2011-2012	0	0	1	1	2	2	1	1	2	0	1	2	0	1	2	4	4	4	4	3	2	3	4	0	84	2
10119916124355	2011-2012	0	1	1	1	2	2	1	1	1	0	0	2	0	1	4	0	4	4	4	3	2	2	3	2	72	1
10119921123155	2011-2012	0	1	1	0	2	2	1	1	1	0	0	2	0	1	2	4	2	3	3	3	3	2	2	0	67	1
10120002123853	2011-2012	0	1	1	1	1	2	1	1	2	0	0	2	0	0	6	4	4	4	4	3	3	2	1	2	80.5	2
10120003115155	2011-2012	0	0	2	1	2	3	0	1	3	0	0	2	1	0	7	4	4	4	4	3	2	0	4	3	84	2
10120004123653	2011-2012	0	1	1	1	1	2	1	1	2	0	0	2	0	0	6	4	4	4	4	3	3	0	4	0	83	2
10120005113154	2011-2012	0	0	1	1	1	2	1	1	2	0	0	2	0	0	6	4	4	4	1	3	3	2	4	4	58.5	1
10120006123151	2011-2012	0	1	1	1	0	3	1	1	1	1	0	2	0	1	7	4	4	4	4	3	2	3	4	0	84	2
10120011122054	2011-2012	0	1	0	0	1	2	1	1	1	0	0	2	1	1	7	4	2	2	4	3	2	2	2	3	70	1
10120012122953	2011-2012	0	1	1	0	1	2	1	1	2	0	1	2	0	1	6	4	4	4	4	2	2	1	2	0	92.5	2
10120018123251	2011-2012	0	1	1	1	0	3	1	1	1	0	1	1	0	1	6	4	4	4	4	3	2	2	0	0	91.5	2
10120020113655	2011-2012	1	0	1	3	2	2	1	1	2	1	1	3	0	0	7	4	1	0	4	4	1	3	0	4	51.5	1
10120021115856	2011-2012	0	0	2	1	2	2	1	1	1	1	1	3	0	0	7	4	4	4	4	3	3	3	0	0	90.5	2
10120101114755	2011-2012	1	0	2	1	2	0	1	1	1	1	0	3	0	1	7	4	4	4	4	3	2	3	4	4	74	1
10120102122956	2011-2012	0	1	1	1	2	2	1	1	1	0	0	2	0	0	6	0	2	3	4	3	2	0	4	0	63	1
10120103113655	2011-2012	0	0	1	1	2	2	1	1	2	1	1	2	0	0	0	4	4	4	4	3	3	4	4	0	73	1
10120104123255	2011-2012	0	1	1	3	2	2	1	1	1	1	1	2	0	1	3	4	3	0	4	3	0	2	4	4	44	0
10120109113956	2011-2012	0	0	1	0	2	3	1	1	2	0	1	1	0	0	5	4	4	4	4	3	2	3	0	1	91.5	2
10120110125855	2011-2012	0	1	2	1	2	0	1	1	3	0	1	3	0	0	5	4	4	4	4	3	3	3	2	0	85.5	2
10120111112851	2011-2012	0	0	1	0	0	2	1	1	1	0	0	2	0	1	1	4	4	4	4	3	3	3	2	3	83	2
10120117113552	2011-2012	0	0	1	1	0	2	1	1	1	0	0	2	1	1	5	4	4	4	4	3	2	3	4	3	81.5	2
10120119114751	2011-2012	0	0	2	3	0	3	1	1	2	0	1	2	0	1	2	2	2	4	3	3	2	1	0	1	73	1
10120120114454	2011-2012	0	0	1	0	1	2	1	1	2	0	0	2	0	1	6	4	2	4	4	3	2	4	0	1	77	1
10120202124744	2011-2012	0	1	2	1	1	2	0	1	2	0	1	1	0	1	4	4	4	4	4	3	3	2	2	0	83	2
10120203112344	2011-2012	0	0	0	1	1	2	1	1	2	1	1	2	0	1	6	4	3	4	4	3	2	4	4	1	69.5	1
10120205123346	2011-2012	1	1	1	3	2	2	1	1	1	0	0	2	0	1	5	4	4	4	4	2	2	0	2	0	95	2
10120209122645	2011-2012	0	1	1	0	2	2	1	1	1	0	1	2	0	1	6	4	2	2	4	3	1	2	4	1	59	1
10120210125245	2011-2012	0	1	2	1	2	2	1	1	1	0	0	2	0	1	5	4	4	4	4	2	2	2	4	0	85	2
10120211114444	2011-2012	1	0	1	0	1	2	1	1	2	1	0	3	0	1	7	4	4	4	4	3	2	3	4	0	84	2
10120213113845	2011-2012	0	0	1	1	2	0	0	1	2	0	0	1	0	0	5	4	4	4	4	3	2	3	3	0	91.5	2
10120216123546	2011-2012	0	1	1	1	2	3	0	1	1	0	0	2	0	1	6	4	2	3	4	3	2	1	4	3	70	1
10120217113045	2011-2012	0	0	1	1	2	2	1	1	2	0	1	2	0	0	6	4	4	4	4	4	2	4	4	2	66.5	1
10120301113943	2011-2012	0	0	1	1	1	2	1	1	1	1	1	2	0	0	0	4	4	3	4	3	2	3	4	4	69.5	1
10120304112746	2011-2012	0	0	1	0	2	2	1	1	2	0	1	1	0	0	6	4	2	0	4	3	2	4	2	4	52.5	1
10120305115143	2011-2012	0	0	2	1	1	2	1	1	3	0	1	2	0	0	7	4	4	3	0	3	2	2	0	0	75	1
10120306125742	2011-2012	0	1	2	1	0	2	1	1	2	0	0	2	0	1	7	2	4	4	4	2	1	2	4	2	67	1
10120309121745	2011-2012	0	1	0	0	2	2	1	1	0	1	1	2	0	1	7	4	3	2	4	3	2	3	4	4	62.5	1
10120315112945	2011-2012	0	0	1	1	2	2	1	1	2	0	1	2	0	1	1	4	4	4	4	3	2	3	2	2	84	2
10120323115745	2011-2012	0	0	2	0	2	2	1	1	2	1	1	2	1	1	1	4	4	4	4	3	2	4	3	0	84	2
10120401113645	2011-2012	0	0	1	1	2	2	1	1	1	1	1	2	0	1	7	4	3	4	4	3	0	3	4	1	66	1
10120403114145	2011-2012	0	0	1	1	2	1	1	1	3	1	1	2	1	1	7	4	4	4	3	3	2	3	2	2	79.5	1
10120404123745	2011-2012	0	1	1	1	2	2	1	1	1	0	0	4	0	1	6	2	2	2	4	4	2	2	1	4	53	1
10120406114845	2011-2012	0	0	2	3	2	2	1	1	2	1	1	4	0	1	7	4	3	0	4	3	3	4	0	0	66.5	1
10120409116246	2011-2012	0	0	2	1	2	2	1	1	3	0	1	2	1	1	7	4	4	4	4	3	3	0	0	0	93	2
10120410125145	2011-2012	0	1	2	1	2	2	1	1	3	1	1	3	0	1	5	4	4	4	4	3	2	1	0	0	94	2
10120411114243	2011-2012	0	0	1	0	1	2	1	1	2	0	1	2	0	1	7	4	3	4	0	3	2	2	0	0	75	1
10120413114046	2011-2012	0	0	1	1	2	2	1	1	2	0	1	1	1	1	6	4	4	2	0	3	3	1	0	4	61.5	1
10120503113445	2011-2012	0	0	1	1	2	0	1	1	2	1	1	3	1	0	0	4	2	2	4	3	2	4	4	4	52.5	1
10120506126345	2011-2012	0	1	2	1	2	0	1	1	3	1	1	4	1	0	7	4	4	2	4	2	0	0	4	0	72	1
10120511122446	2011-2012	0	1	0	0	2	2	1	1	1	1	1	2	0	0	7	4	3	2	4	3	2	4	2	4	60	1
10120513114545	2011-2012	1	0	2	1	2	2	1	1	1	1	0	4	1	0	7	4	3	3	4	3	2	0	2	4	72.5	1
10120514112643	2011-2012	0	0	1	0	1	2	1	1	3	0	1	2	0	0	0	4	0	1	4	4	1	4	4	4	34	0
10120515115044	2011-2012	0	0	2	1	1	2	1	1	3	0	0	5	1	0	7	4	0	4	4	3	1	0	0	0	78.5	1
10120601114443	2011-2012	0	0	1	1	1	2	1	1	3	0	1	2	0	1	7	3	4	2	4	3	1	3	1	1	71.5	1
10120603122645	2011-2012	0	1	1	0	2	3	1	1	3	1	1	3	0	1	3	4	3	2	3	3	1	4	0	0	64.5	1
10120604122845	2011-2012	0	1	1	0	2	2	1	1	1	1	1	3	0	0	7	4	3	2	4	4	3	2	3	0	69	1
10120607123441	2011-2012	0	1	1	0	0	3	1	1	1	0	1	2	1	1	5	4	3	3	4	3	3	2	0	0	79	1
10120609122543	2011-2012	0	1	1	0	1	3	1	1	1	1	1	1	0	0	5	4	4	4	4	3	2	1	1	1	89	2
10120618123444	2011-2012	0	1	1	0	1	3	1	1	1	0	1	1	0	1	7	4	4	4	4	3	3	3	4	2	75.5	1
10120702113445	2011-2012	0	0	1	0	2	2	1	1	2	1	1	2	0	0	7	4	4	2	4	4	0	4	3	4	51	1
10120704113345	2011-2012	0	0	1	0	2	2	1	1	1	1	1	1	0	0	5	4	1	0	4	4	2	4	4	1	47.5	0
10120713125045	2011-2012	1	1	2	1	2	0	1	1	3	0	1	5	0	0	7	4	4	4	4	3	3	1	4	1	78	1
10120715122546	2011-2012	0	1	1	0	2	1	1	1	0	1	1	2	0	0	7	4	4	0	4	4	3	4	1	4	53.5	1
10120717113243	2011-2012	0	0	1	1	1	2	1	1	2	0	1	2	1	1	7	4	4	4	4	3	1	1	2	2	78	1
10120721122345	2011-2012	0	1	0	0	2	3	1	1	1	0	1	1	1	1	5	4	3	4	4	3	2	4	2	2	72	1
10120801115941	2011-2012	0	0	2	1	0	2	1	1	1	0	1	2	0	1	5	4	3	0	4	2	1	3	4	1	62.5	1
10120803111945	2011-2012	0	0	0	0	2	2	1	1	1	0	0	2	0	1	7	4	1	4	4	3	2	4	4	1	64.5	1
10120805123646	2011-2012	0	1	1	3	2	2	0	1	2	0	0	3	0	0	7	4	4	2	3	2	3	1	1	2	75	1
10120805215643	2011-2012	0	0	2	3	1	2	1	1	2	0	1	3	0	0	5	4	4	4	4	3	3	2	0	0	88	2
10120811112644	2011-2012	0	0	1	0	1	2	1	1	1	1	1	1	0	0	7	4	0	0	4	3	2	4	3	4	50	0
10120820126341	2011-2012	0	1	2	1	0	1	1	1	2	1	1	2	0	0	7	4	4	4	4	2	2	4	4	4	70	1
10120901124742	2011-2012	0	1	2	1	0	3	1	1	1	0	0	2	0	1	3	4	4	4	4	3	2	3	2	0	89	2
10120902124545	2011-2012	1	1	2	1	2	2	1	1	2	1	0	3	0	1	7	4	4	4	0	1	3	1	2	0	71	1
10120912112646	2011-2012	1	0	1	0	2	2	1	1	2	1	1	3	0	0	5	4	4	3	4	3	3	3	4	4	66	1
10120913126046	2011-2012	0	1	2	1	2	3	1	1	1	0	1	2	0	1	6	4	4	4	4	3	2	3	2	0	89	2
10120917113845	2011-2012	0	0	1	0	2	2	1	1	3	1	1	1	1	0	5	4	3	4	4	3	1	3	1	0	81	2
10120920112645	2011-2012	0	0	1	0	2	2	0	1	2	1	1	2	0	1	0	3	3	2	2	3	2	3	0	4	61	1
10121003114245	2011-2012	1	0	1	1	2	2	1	1	2	0	1	1	0	1	6	4	4	0	3	3	2	4	3	3	65	1
10121010126042	2011-2012	0	1	2	1	0	2	0	1	0	1	1	2	0	1	7	4	4	4	4	3	2	2	0	0	91.5	2
10121014114342	2011-2012	0	0	1	1	0	2	1	1	3	0	1	2	0	0	0	1	4	3	4	3	2	2	0	0	77.5	1
10121102123744	2011-2012	0	1	1	1	1	3	1	1	3	0	1	2	0	1	7	4	4	4	4	3	2	2	2	0	86.5	2
10121103113744	2011-2012	0	0	1	0	1	2	1	1	2	0	1	2	0	1	7	4	3	3	4	3	2	3	3	3	80	1
10121104123044	2011-2012	0	1	1	1	1	2	1	1	2	0	0	3	0	0	7	4	2	4	4	3	2	1	4	1	74.5	1
10121106126046	2011-2012	1	1	2	3	2	2	1	1	0	0	0	3	1	1	3	4	4	4	4	2	0	4	4	0	69	1
10121107115243	2011-2012	0	0	2	1	1	2	1	1	2	1	1	5	0	0	7	4	4	4	1	4	2	4	1	1	67	1
10121109116343	2011-2012	0	0	2	1	1	2	1	1	2	0	1	2	0	1	7	4	4	4	4	3	2	1	1	0	91.5	2
10121111114643	2011-2012	0	0	2	1	1	3	1	1	2	0	1	2	0	1	5	4	4	4	4	2	2	2	0	0	95	2
10121112125645	2011-2012	0	1	2	1	2	2	1	1	3	0	0	5	0	0	7	4	1	3	0	3	2	3	2	4	53	1
10121113113245	2011-2012	0	0	1	1	2	2	1	1	2	0	0	1	0	0	5	4	4	4	4	3	2	1	1	2	86.5	2
10121202123944	2011-2012	0	1	1	1	1	2	1	1	1	0	0	2	0	1	6	4	4	4	4	3	2	4	4	4	66.5	1
10121203113345	2011-2012	0	0	1	1	2	2	0	1	2	1	1	2	0	1	7	0	3	2	2	4	0	2	0	4	35	0
10121204123345	2011-2012	0	1	1	1	2	2	1	1	1	1	0	2	0	1	7	4	4	1	4	3	2	3	4	4	64.5	1
10121205114544	2011-2012	0	0	2	1	1	2	0	1	2	0	1	2	0	1	7	4	4	3	4	3	2	1	0	0	89.5	2
10121206113546	2011-2012	1	0	1	0	2	2	1	1	2	1	0	3	0	1	7	4	3	4	4	3	3	1	1	4	73.5	1
10121207113745	2011-2012	0	0	1	3	2	1	0	1	3	0	1	2	0	0	5	4	4	3	4	4	2	3	4	3	72	1
10121208116246	2011-2012	0	0	2	1	2	2	1	1	2	0	0	2	0	1	5	4	4	4	2	3	2	3	4	4	67	1
10121209115946	2011-2012	0	0	2	1	2	0	1	1	1	1	1	2	0	1	7	4	2	2	4	3	3	2	3	0	71.5	1
10121210126142	2011-2012	0	1	2	1	0	3	1	1	3	0	1	2	0	1	7	4	4	4	4	3	2	4	4	0	76.5	1
10121212113946	2011-2012	0	0	1	1	2	2	1	1	2	1	0	3	0	0	5	4	4	2	4	3	3	3	4	4	63.5	1
10121213113743	2011-2012	0	0	1	1	1	0	0	1	1	1	1	2	0	1	7	4	4	3	4	3	2	2	4	0	77	1
10121302123344	2011-2012	0	1	1	1	1	2	1	1	1	1	1	2	0	1	1	4	4	0	4	2	2	2	4	0	73	1
10121303111945	2011-2012	0	0	0	0	2	1	1	1	3	1	0	1	1	1	7	4	2	3	4	4	2	0	4	4	60	1
10121308115745	2011-2012	0	0	2	1	2	0	1	1	2	0	1	3	0	0	0	4	4	4	4	2	1	4	4	0	74	1
10121314121945	2011-2012	0	1	0	0	2	2	1	1	0	0	0	2	0	0	7	4	0	3	4	3	2	3	0	0	77.5	1
10121319125143	2011-2012	0	1	2	1	1	2	1	1	2	0	0	5	0	1	4	4	4	4	4	3	2	0	4	0	86.5	2
10121321115444	2011-2012	0	0	2	1	1	2	1	1	3	0	0	3	1	1	7	4	4	0	4	0	2	4	4	4	47	0
10121402115545	2011-2012	0	0	2	2	2	2	1	1	3	0	1	3	0	0	7	4	4	4	4	3	2	1	1	0	91.5	2
10121423115443	2011-2012	0	0	2	1	1	3	1	1	3	0	1	2	0	1	7	4	4	4	4	3	2	0	1	1	91.5	2
10121506115243	2011-2012	1	0	2	0	1	3	1	1	3	0	1	2	0	0	0	0	4	4	0	2	0	0	0	0	65	1
10121512115045	2011-2012	0	0	2	0	2	2	1	1	2	0	1	3	0	1	7	4	4	4	4	2	2	1	1	2	90	2
10121513114741	2011-2012	0	0	2	1	0	2	1	1	1	0	1	2	0	1	0	4	4	4	4	2	2	3	4	3	85	2
10121514122845	2011-2012	0	1	1	1	2	2	0	1	1	0	1	1	0	1	7	4	4	4	4	2	2	1	2	2	87.5	2
10121601124044	2011-2012	0	1	1	1	1	2	1	1	1	1	0	1	0	0	7	4	2	3	4	3	2	3	3	4	70	1
10121603112244	2011-2012	0	0	0	0	1	2	1	1	1	0	1	1	0	1	5	4	2	4	4	3	2	4	4	4	59.5	1
10121612126046	2011-2012	1	1	2	2	2	1	1	1	1	0	0	3	1	0	7	4	2	2	4	2	2	0	3	0	83.5	2
10121615113241	2011-2012	0	0	1	0	0	3	1	1	2	0	1	2	0	1	5	4	4	4	4	2	2	4	1	1	85	2
10121619112544	2011-2012	0	0	1	0	1	2	1	1	1	1	1	1	0	1	7	4	0	4	4	0	2	4	3	1	62	1
10121623112744	2011-2012	0	0	1	0	1	2	1	1	1	1	1	2	0	1	7	4	2	3	4	4	2	2	3	2	67.5	1
10121702123842	2011-2012	0	1	1	3	0	3	1	1	0	0	0	2	1	0	0	4	4	4	4	1	0	0	4	0	73	1
10121703113245	2011-2012	0	0	1	0	2	2	0	1	1	1	1	3	1	1	7	4	4	4	2	4	1	0	0	1	76	1
10121704124045	2011-2012	0	1	1	1	2	2	1	1	1	1	0	3	0	1	5	4	3	4	4	3	3	3	2	0	81	2
10121707114345	2011-2012	0	0	1	0	2	2	1	1	1	1	1	1	0	1	7	4	3	3	1	3	3	1	4	4	52	1
10121710124843	2011-2012	0	1	2	1	1	3	1	1	1	1	1	1	0	1	7	4	4	4	4	2	2	3	4	2	82.5	2
10121713123146	2011-2012	0	1	1	1	2	2	0	1	1	0	1	1	0	1	4	4	4	4	4	3	2	3	4	2	79	1
10121717114245	2011-2012	0	0	1	3	2	2	1	1	2	1	1	2	0	0	7	0	3	0	4	4	2	2	0	4	48	0
10121719112246	2011-2012	0	0	0	0	2	2	1	1	1	1	1	1	0	1	6	4	4	3	4	3	2	4	4	4	62	1
10121720123045	2011-2012	0	1	1	0	2	2	1	1	1	0	1	1	0	0	7	4	3	4	4	2	2	4	2	4	70.5	1
10121723113145	2011-2012	0	0	1	0	2	2	1	1	1	0	1	2	0	1	7	4	4	4	4	3	2	1	0	0	94	2
10121801124932	2011-2012	0	1	2	1	0	2	1	1	3	1	0	3	0	1	7	4	4	4	4	2	2	1	0	0	97.5	2
10121802123936	2011-2012	0	1	1	1	2	2	0	1	3	1	1	3	0	0	7	4	4	4	0	3	3	0	0	0	81	2
10121803113434	2011-2012	0	0	1	1	1	2	1	1	3	1	1	1	1	1	7	1	4	4	4	3	2	2	4	4	62	1
10121818122735	2011-2012	0	1	1	1	2	3	1	1	1	1	1	1	0	0	7	4	3	3	4	4	2	4	2	2	62.5	1
10121822125135	2011-2012	0	1	2	2	2	2	1	1	1	1	0	4	1	0	7	4	4	0	4	3	2	1	2	4	67	1
10121822213834	2011-2012	0	0	1	3	1	2	0	1	3	0	1	2	1	1	7	4	4	4	4	3	2	1	0	4	84	2
10121901113635	2011-2012	0	0	1	0	2	2	1	1	1	1	1	3	0	1	0	4	4	3	4	4	1	2	0	0	76	1
10121902122135	2011-2012	0	1	0	0	2	2	1	1	1	1	1	2	1	0	0	4	1	3	4	3	1	3	4	4	54	1
10121903114432	2011-2012	0	0	1	1	0	3	1	1	2	0	1	2	0	0	0	4	4	4	4	3	2	2	2	0	86.5	2
10121906114935	2011-2012	0	0	2	1	2	2	1	1	3	1	1	2	0	0	2	4	4	3	4	2	2	2	2	2	80.5	2
10121908115336	2011-2012	0	0	2	1	2	2	1	1	2	0	1	1	0	1	3	4	3	4	3	2	2	1	0	3	86	2
10121909112736	2011-2012	0	0	1	0	2	2	1	1	1	1	1	2	0	1	7	4	2	3	4	3	2	3	4	3	70	1
10121911116435	2011-2012	0	0	2	1	2	2	1	1	2	0	1	2	0	1	4	3	4	4	4	2	2	3	4	0	83	2
10121912126335	2011-2012	0	1	2	1	2	2	0	1	2	0	0	3	0	0	7	3	3	4	4	3	3	3	4	0	71.5	1
10121917113734	2011-2012	0	0	1	1	1	2	1	1	3	0	1	3	1	1	0	4	3	4	4	2	1	3	2	2	77	1
10122001123933	2011-2012	0	1	1	0	1	2	0	1	2	1	0	2	0	1	7	4	4	4	4	3	0	3	3	0	80.5	2
10122004123432	2011-2012	0	1	1	1	0	2	0	1	2	0	1	2	0	1	7	4	4	2	2	4	2	2	4	4	52.5	1
10122018125635	2011-2012	0	1	2	1	2	2	0	1	2	1	1	1	0	1	7	4	3	4	2	3	0	3	2	0	66.5	1
10122023116032	2011-2012	0	0	2	1	0	2	0	1	1	0	1	1	1	1	7	0	4	4	2	3	0	1	0	0	64	1
10122101124836	2011-2012	0	1	2	2	2	3	1	1	1	0	0	2	1	0	7	4	4	3	2	2	2	0	2	0	83.5	2
10122101223536	2011-2012	0	1	1	1	2	2	1	1	1	0	0	1	1	0	7	4	4	1	4	3	3	0	4	4	63.5	1
10122104124031	2011-2012	0	1	1	1	0	2	1	1	2	1	1	1	1	0	7	4	4	1	4	4	2	2	1	4	64.5	1
10122106114933	2011-2012	0	0	2	1	1	2	0	1	1	0	1	2	0	1	7	4	4	4	3	2	3	1	3	0	87	2
10122111113535	2011-2012	0	0	1	0	2	3	1	1	1	0	1	3	0	0	7	4	3	2	4	3	1	1	0	0	76.5	1
10122112115631	2011-2012	0	0	2	1	0	2	1	1	2	1	1	2	1	1	7	4	4	4	4	2	2	2	4	2	80	1
10122115114735	2011-2012	0	0	2	1	2	2	1	1	2	1	1	2	1	1	5	4	4	4	4	3	0	4	2	3	68	1
10122117113736	2011-2012	1	0	1	0	2	2	1	1	3	0	0	2	0	0	7	4	0	2	4	4	2	3	4	0	60	1
10122119112334	2011-2012	0	0	0	0	1	2	1	1	1	1	1	1	0	0	7	2	1	0	4	4	3	3	4	4	37	0
10122201114135	2011-2012	0	0	1	1	2	2	1	1	1	1	0	2	0	1	5	4	2	3	4	3	2	2	0	3	77.5	1
10122203112234	2011-2012	0	0	0	0	1	2	1	1	1	0	1	3	0	1	5	4	0	1	4	3	2	3	4	2	57.5	1
10122204112436	2011-2012	0	0	0	0	2	2	1	1	1	0	1	1	0	1	6	4	4	4	4	3	2	3	2	0	89	2
10122206124736	2011-2012	1	1	2	3	2	2	1	1	1	0	1	2	0	1	6	4	2	4	4	2	3	3	0	0	87	2
10122207116433	2011-2012	0	0	2	1	1	2	1	1	1	0	1	1	1	1	4	4	4	4	4	2	2	1	4	0	87.5	2
10122209122333	2011-2012	0	1	0	0	1	3	1	1	0	0	1	1	0	1	5	4	4	4	4	1	2	2	4	1	76.5	1
10122212126434	2011-2012	1	1	2	1	1	0	1	1	1	0	0	2	0	1	7	4	4	4	4	1	3	0	4	0	80.5	2
10122216123136	2011-2012	0	1	1	0	2	2	1	1	1	0	1	2	0	1	7	4	4	4	4	3	3	2	4	3	75.5	1
10122301113735	2011-2012	0	0	1	1	2	2	1	1	1	1	1	3	1	1	5	4	4	4	4	3	3	3	4	4	70.5	1
10122304116334	2011-2012	0	0	2	2	1	2	1	1	2	0	1	2	0	1	6	4	4	4	4	3	2	0	4	0	86.5	2
10122305113833	2011-2012	0	0	1	1	1	2	1	1	3	1	1	2	0	0	7	4	4	3	4	4	2	4	2	4	62	1
10122309115536	2011-2012	0	0	2	1	2	2	1	1	2	1	1	2	1	0	6	4	4	4	4	3	2	1	0	0	94	2
10122317112036	2011-2012	0	0	0	0	2	2	1	1	2	0	1	1	0	1	6	0	2	1	2	3	2	2	1	1	51	1
10122322125336	2011-2012	1	1	2	3	2	2	0	1	2	1	1	4	0	1	7	4	2	2	4	3	2	2	2	0	72.5	1
10122413125132	2011-2012	0	1	2	1	0	2	0	1	2	0	0	1	1	1	7	4	4	4	4	2	4	0	3	0	89	2
10122421116136	2011-2012	0	0	2	1	2	0	1	1	2	0	1	5	1	0	7	4	1	2	4	4	4	0	4	0	56.5	1
10122506125933	2011-2012	0	1	2	1	1	2	1	1	3	0	1	2	0	1	7	4	4	4	4	4	2	4	4	0	71.5	1
10122509121735	2011-2012	0	1	0	0	2	2	0	1	1	1	1	2	0	0	5	4	4	4	4	3	0	0	4	4	65.5	1
10122514123135	2011-2012	0	1	1	3	2	2	0	1	1	0	1	3	1	0	0	2	4	3	2	4	4	0	1	4	52	1
10122515113835	2011-2012	0	0	1	1	2	2	0	1	2	1	1	2	0	0	7	4	4	4	4	3	2	2	4	4	71.5	1
10122517115936	2011-2012	0	0	2	1	2	2	1	1	1	1	0	3	0	1	7	4	3	4	4	4	2	2	0	0	82	2
10122518115232	2011-2012	0	0	2	1	0	2	1	1	3	0	1	1	0	0	7	4	4	4	4	3	2	1	0	0	94	2
10122520113531	2011-2012	0	0	1	0	0	3	1	1	2	0	1	2	0	1	7	4	4	4	4	3	3	4	3	2	75.5	1
10122603111735	2011-2012	0	0	0	0	2	2	1	1	1	0	1	1	1	1	7	2	2	4	4	4	0	2	4	4	41.5	0
10122606122535	2011-2012	0	1	1	1	2	2	1	1	2	0	0	1	0	0	7	4	3	0	4	4	0	0	2	4	49	0
10122609115033	2011-2012	0	0	2	1	1	2	1	1	2	1	1	1	0	1	0	4	3	0	4	3	3	2	0	0	71.5	1
10122616124233	2011-2012	0	1	1	1	1	2	1	1	1	1	1	2	0	0	3	4	3	1	4	3	2	0	0	0	82.5	2
10122621122535	2011-2012	0	1	1	0	2	3	1	1	1	0	0	2	0	1	7	4	4	4	3	3	2	0	1	1	87	2
10122702124435	2011-2012	0	1	1	1	2	2	1	1	1	1	1	2	0	0	7	4	3	2	4	2	2	3	2	0	81	2
10122704113735	2011-2012	0	0	1	0	2	2	1	1	1	0	1	1	1	1	7	4	4	4	1	1	2	4	1	2	67	1
10122706121836	2011-2012	0	1	0	0	2	2	1	1	1	1	1	2	0	0	7	3	3	4	4	4	2	2	1	2	70	1
10122711115834	2011-2012	0	0	2	1	1	2	1	1	2	0	1	3	0	1	7	4	4	4	4	3	2	4	4	1	74	1
10122713114332	2011-2012	0	0	1	1	0	2	0	1	1	0	1	2	0	0	7	4	4	4	4	3	3	4	1	1	78	1
10122714124835	2011-2012	0	1	2	0	2	2	1	1	1	1	1	2	0	1	0	4	4	3	4	3	2	0	4	1	79.5	1
10122716114232	2011-2012	0	0	1	0	0	2	1	1	1	1	1	2	0	1	7	4	4	3	4	3	2	1	0	0	89.5	2
10122801116026	2011-2012	0	0	2	0	2	2	0	1	2	0	0	1	1	0	7	4	4	4	4	2	3	1	4	4	74	1
10122803113125	2011-2012	0	0	1	1	2	2	0	1	1	0	0	2	0	1	7	4	4	3	4	4	2	2	4	4	62	1
10122805124225	2011-2012	0	1	1	2	2	2	1	1	1	1	0	3	0	1	7	4	3	2	4	3	2	0	4	4	65	1
10122817115726	2011-2012	0	0	2	3	2	2	1	1	1	1	1	1	0	1	4	4	4	3	4	3	2	0	4	0	82	2
10122904112325	2011-2012	0	0	0	1	2	2	0	1	1	0	1	2	0	0	7	4	4	4	4	3	2	0	3	4	84	2
10122908126425	2011-2012	0	1	2	1	2	2	0	1	1	0	1	1	0	1	7	4	3	3	4	3	0	0	0	0	76.5	1
10122909115226	2011-2012	0	0	2	1	2	2	0	1	1	1	0	2	0	0	0	4	0	4	4	1	0	2	4	0	56	1
10122911113223	2011-2012	0	0	1	0	1	2	1	1	1	1	1	2	0	1	6	0	3	1	4	3	3	2	2	4	47	0
10122915125525	2011-2012	1	1	2	3	2	2	1	1	1	0	0	2	0	1	4	4	4	4	4	2	1	2	1	1	84	2
10123003113321	2011-2012	0	0	1	1	0	2	0	1	1	1	1	2	0	0	5	4	4	4	4	3	2	0	4	0	86.5	2
10123006114123	2011-2012	0	0	1	0	1	2	1	1	2	0	1	2	0	1	7	3	3	4	4	3	2	2	4	2	67.5	1
10123010125725	2011-2012	0	1	2	3	2	2	1	1	1	1	1	2	0	1	7	4	4	3	3	3	2	2	0	2	77.5	1
10123012113623	2011-2012	0	0	1	3	1	2	1	1	2	1	1	2	0	0	0	4	3	3	4	4	2	3	0	0	80	1
10123016114124	2011-2012	1	0	1	0	1	2	1	1	1	1	1	3	0	1	0	4	3	2	4	3	3	4	0	3	69	1
10123017113223	2011-2012	0	0	1	1	1	3	1	1	2	1	1	1	0	1	4	4	4	1	4	2	2	2	0	0	85.5	2
10123020113121	2011-2012	0	0	1	0	0	3	1	1	1	0	1	2	0	1	5	4	3	4	4	3	2	4	1	2	74.5	1
10123101113423	2011-2012	0	0	1	1	1	3	1	1	1	0	1	2	1	1	6	4	3	4	4	3	2	3	4	2	74.5	1
10123102123223	2011-2012	0	1	1	0	1	2	1	1	2	0	0	2	0	0	7	4	3	3	4	2	2	2	4	1	73.5	1
10123103125925	2011-2012	0	1	2	0	2	2	0	1	1	1	1	3	0	1	7	4	4	4	4	2	3	1	0	0	94	2
10123103214524	2011-2012	0	0	2	1	1	2	0	1	1	1	1	2	0	1	7	4	3	2	4	4	3	2	2	2	61.5	1
10123104122923	2011-2012	0	1	1	1	1	3	1	1	1	0	0	2	0	0	7	4	4	4	4	3	2	2	4	0	81.5	2
10123107125023	2011-2012	0	1	2	3	1	2	1	1	1	1	1	3	0	0	5	3	4	2	3	2	2	3	3	0	79	1
10123111115625	2011-2012	0	0	2	1	2	2	1	1	2	1	1	2	0	0	7	4	3	4	4	2	2	4	4	0	75.5	1
10123116112124	2011-2012	0	0	0	0	1	2	1	1	1	0	0	2	0	1	7	4	2	4	4	3	2	3	3	2	79.5	1
10123201113922	2011-2012	0	0	1	0	0	3	1	1	2	1	1	2	0	0	6	4	2	2	4	3	2	2	3	0	75	1
10123202124325	2011-2012	0	1	1	1	2	2	1	1	1	0	0	2	0	1	6	4	4	4	4	3	2	3	2	0	89	2
10123203115124	2011-2012	0	0	2	1	1	2	1	1	2	0	1	2	0	0	5	4	4	4	0	3	2	4	3	0	72	1
10123204113425	2011-2012	0	0	1	0	2	2	1	1	2	0	1	2	1	1	7	4	1	3	4	3	1	3	4	4	54	1
10123205114325	2011-2012	1	0	1	3	2	2	1	1	2	0	0	3	0	0	6	4	3	4	4	3	3	3	4	0	76	1
10123206122226	2011-2012	0	1	0	1	2	2	1	1	1	0	1	2	1	1	7	4	4	4	4	2	2	2	2	0	90	2
10123208125725	2011-2012	0	1	2	1	2	0	1	1	3	0	0	3	0	1	7	4	4	4	4	3	2	4	3	0	84	2
10123210125526	2011-2012	0	1	2	2	2	2	1	1	1	0	0	2	1	1	4	4	4	4	4	3	3	3	2	0	85.5	2
10123211115021	2011-2012	0	0	2	1	0	3	1	1	1	0	0	2	0	1	5	3	4	4	4	2	3	2	0	0	87	2
10123212125926	2011-2012	0	1	2	3	2	0	1	1	3	0	0	3	0	1	4	4	4	4	0	2	3	0	0	0	84.5	2
10123219125226	2011-2012	0	1	2	0	2	2	1	1	3	0	0	3	0	1	3	4	3	4	4	3	3	2	4	0	73.5	1
10123304125624	2011-2012	0	1	2	1	1	2	1	1	1	1	1	2	0	1	7	4	4	4	4	4	2	2	0	0	86.5	2
10123309125923	2011-2012	1	1	2	3	1	2	1	1	1	1	0	2	1	1	7	4	3	4	4	0	2	1	4	0	72	1
10123313114425	2011-2012	0	0	1	0	2	2	0	1	2	1	1	3	1	0	7	4	4	4	4	4	2	1	1	4	76.5	1
10123317112924	2011-2012	0	0	1	0	1	1	1	1	1	1	1	4	0	1	3	4	4	3	4	4	2	3	3	2	77	1
10123401124621	2011-2012	0	1	2	1	0	2	1	1	2	1	1	1	0	0	5	4	4	2	4	2	2	0	0	0	93	2
10123405114924	2011-2012	0	0	2	1	1	1	1	1	2	1	0	3	1	0	7	4	4	4	4	3	2	2	2	1	84	2
10123408124021	2011-2012	0	1	1	0	0	3	1	1	1	0	1	1	0	1	7	4	4	4	4	2	0	1	2	0	81.5	2
10123410114326	2011-2012	0	0	1	3	2	2	1	1	2	1	0	3	0	0	7	4	2	2	4	3	2	4	0	4	62.5	1
10123412126424	2011-2012	0	1	2	1	1	1	1	1	1	0	0	3	0	0	7	4	4	4	4	4	2	0	4	0	81.5	2
10123414123425	2011-2012	0	1	1	1	2	2	1	1	3	0	1	2	0	0	7	4	4	4	4	3	2	2	4	2	76.5	1
10123416123725	2011-2012	0	1	1	1	2	2	1	1	2	1	1	2	0	1	7	4	4	4	4	2	2	1	2	0	92.5	2
10123418123224	2011-2012	0	1	1	1	1	1	1	1	1	0	0	2	0	0	7	4	4	2	4	3	2	2	4	2	69.5	1
10123501113324	2011-2012	0	0	1	0	1	2	0	1	2	1	1	2	1	0	5	4	4	3	4	4	2	3	0	4	74.5	1
10123502124324	2011-2012	0	1	1	1	1	2	1	1	1	0	1	3	0	1	7	4	4	4	4	4	2	3	1	0	86.5	2
10123503114125	2011-2012	0	0	1	1	2	2	1	1	2	1	1	2	0	0	5	4	4	4	4	4	2	3	1	0	86.5	2
10123505124124	2011-2012	1	1	1	0	1	2	1	1	1	1	1	3	0	1	7	4	4	2	4	3	2	2	2	0	79.5	1
10123507115824	2011-2012	0	0	2	1	1	2	1	1	2	0	1	2	0	1	7	4	4	4	4	2	2	1	4	0	87.5	2
10123508111924	2011-2012	0	0	0	0	1	2	1	1	1	0	1	2	0	1	5	4	4	2	4	3	2	4	4	4	59.5	1
10123511112225	2011-2012	0	0	0	0	2	0	1	1	2	1	1	3	0	0	0	3	4	4	4	4	1	4	4	4	51	1
10123516114824	2011-2012	0	0	2	1	1	2	1	1	2	0	1	2	0	0	5	4	2	4	4	4	2	4	1	0	72	1
10123517111623	2011-2012	0	0	0	0	1	2	1	1	2	0	0	2	0	0	7	4	0	0	4	3	1	1	4	4	44	0
10123602123226	2011-2012	0	1	1	3	2	2	1	1	1	0	1	2	0	0	7	4	4	4	4	3	1	1	4	1	75.5	1
10123604123424	2011-2012	0	1	1	1	1	2	1	1	1	1	0	2	0	0	7	4	4	4	4	3	3	1	4	0	80.5	2
10123606114325	2011-2012	0	0	1	0	2	1	1	1	2	0	0	3	1	1	7	4	3	3	2	2	3	4	0	3	68	1
10123607126324	2011-2012	0	1	2	3	1	0	1	1	2	0	0	5	0	1	0	4	4	4	4	3	2	3	4	0	84	2
10123610126124	2011-2012	0	1	2	2	1	0	1	1	2	0	0	2	1	1	7	2	4	4	3	2	2	0	0	3	86	2
10123613123526	2011-2012	1	1	1	1	2	2	1	1	2	1	0	4	0	0	0	4	2	2	4	2	2	1	1	4	71	1
10123619115225	2011-2012	0	0	2	1	2	2	1	1	2	0	1	2	0	1	0	4	4	4	4	2	2	0	0	0	100	2
10123701112825	2011-2012	0	0	1	1	2	2	0	1	2	1	1	1	0	1	7	4	4	3	4	3	2	2	4	4	67	1
10123702124524	2011-2012	0	1	2	3	1	2	0	1	3	0	1	2	0	1	7	4	4	4	4	2	2	2	1	1	90	2
10123703114023	2011-2012	0	0	1	1	1	3	1	1	1	1	1	2	0	1	7	4	4	4	4	3	3	3	2	2	80.5	2
10123706125325	2011-2012	1	1	2	3	2	1	1	1	2	1	1	4	0	1	7	4	3	1	4	3	3	2	0	0	74	1
10123708126426	2011-2012	1	1	2	2	2	0	1	1	2	0	1	4	0	1	7	4	4	4	4	3	3	2	0	0	88	2
10123709122221	2011-2012	0	1	0	0	0	2	1	1	1	0	1	2	0	1	7	4	4	4	4	3	2	0	2	1	89	2
10123710126324	2011-2012	0	1	2	2	1	2	1	1	1	0	0	2	0	1	7	4	4	4	4	2	3	3	4	3	81.5	2
10123711114426	2011-2012	0	0	1	0	2	2	1	1	1	1	1	2	1	1	6	4	3	3	4	4	3	4	4	2	54	1
10123716122425	2011-2012	0	1	0	1	2	2	1	1	0	1	0	3	0	1	0	2	1	2	4	2	3	3	4	4	50.5	0
10123801113814	2011-2012	0	0	1	1	1	2	1	1	1	1	0	2	1	1	7	4	2	4	4	2	2	2	4	4	68	1
10123803114315	2011-2012	0	0	1	1	2	2	1	1	2	1	1	1	0	1	7	4	4	4	4	3	2	4	3	4	74	1
10123804123711	2011-2012	0	1	1	1	0	2	1	1	1	0	0	1	0	0	7	4	4	4	4	3	2	2	4	1	79	1
10123806125313	2011-2012	0	1	2	1	1	2	1	1	1	0	1	2	1	1	7	4	4	4	4	3	2	4	4	1	74	1
10123808116014	2011-2012	0	0	2	1	1	2	1	1	2	0	0	1	1	0	5	4	4	4	0	3	2	4	2	2	64.5	1
10123817122311	2011-2012	0	1	0	0	0	3	1	1	1	0	0	1	0	1	7	3	4	4	3	3	2	3	2	0	80	1
10123818126215	2011-2012	0	1	2	1	2	1	1	1	2	0	0	4	0	1	7	4	4	4	4	1	2	0	4	0	84	2
10123819214115	2011-2012	0	0	1	1	2	2	1	1	2	0	1	2	0	1	0	3	4	4	4	3	2	3	1	0	87	2
10123902114614	2011-2012	0	0	2	1	1	2	1	1	1	1	1	2	1	1	7	4	4	4	4	3	2	2	4	0	81.5	2
10123903122116	2011-2012	0	1	0	0	2	2	1	1	1	0	0	3	0	1	7	4	4	4	2	2	0	2	4	0	67	1
10123907115511	2011-2012	0	0	2	1	0	2	1	1	2	1	1	4	0	1	7	2	2	2	4	2	2	1	4	0	66.5	1
10123911122515	2011-2012	0	1	1	0	2	3	1	1	1	0	1	2	0	1	5	4	3	1	4	3	2	2	4	4	57.5	1
10123916114716	2011-2012	1	0	2	3	2	2	1	1	1	1	0	3	0	0	7	4	2	1	4	4	2	4	3	4	52.5	1
10123917113511	2011-2012	0	0	1	0	0	2	1	1	3	0	0	2	0	1	7	4	2	0	2	4	0	3	3	3	47	0
10123922124315	2011-2012	0	1	1	1	2	2	1	1	2	1	0	4	0	0	7	4	4	2	4	3	4	4	4	4	51	1
10124001114414	2011-2012	0	0	1	1	1	2	1	1	2	1	1	1	0	0	5	4	2	0	4	2	2	1	2	4	63.5	1
10124002112215	2011-2012	0	0	0	0	2	2	1	1	3	0	1	1	0	0	7	4	4	1	4	3	2	4	4	1	64.5	1
10124003114013	2011-2012	0	0	1	1	1	2	1	1	1	0	1	2	1	0	5	4	4	4	4	4	2	4	4	0	71.5	1
10124004123113	2011-2012	0	1	1	1	1	2	1	1	1	0	1	2	0	0	7	4	4	1	4	4	2	4	4	0	62	1
10124006114915	2011-2012	0	0	2	1	2	2	1	1	2	1	1	3	0	0	7	4	3	4	4	4	2	2	0	0	82	2
10124007113811	2011-2012	0	0	1	1	0	3	1	1	2	0	1	2	0	1	0	2	2	0	4	2	1	4	2	0	53	1
10124008113116	2011-2012	0	0	1	0	2	2	1	1	1	0	1	2	0	1	7	4	2	4	4	4	1	1	2	2	66	1
10124009116413	2011-2012	0	0	2	1	1	2	1	1	1	0	1	5	1	1	7	4	4	4	4	4	2	1	0	0	89	2
10124010125714	2011-2012	0	1	2	2	1	2	1	1	3	0	0	2	0	0	5	4	2	4	0	3	2	0	4	4	57.5	1
10124018114914	2011-2012	0	0	2	1	1	2	1	1	2	1	0	2	1	0	5	4	2	4	4	3	2	4	4	0	69.5	1
10124101114716	2011-2012	0	0	2	1	2	2	0	1	1	0	1	2	1	0	7	4	1	2	4	2	3	3	4	1	65	1
10124102123813	2011-2012	0	1	1	1	1	2	1	1	1	0	0	1	0	1	7	4	2	3	4	3	2	4	4	2	60	1
10124103115416	2011-2012	0	0	2	3	2	2	1	1	1	1	1	2	1	1	7	4	4	1	4	3	2	3	2	1	77	1
10124104125413	2011-2012	0	1	2	1	1	2	0	1	3	0	0	2	0	1	7	4	4	4	4	2	3	0	0	0	96.5	2
10124106123911	2011-2012	0	1	1	0	0	2	1	1	1	1	1	1	0	1	7	4	4	3	0	3	2	0	0	1	77.5	1
10124201116215	2011-2012	0	0	2	1	2	2	1	1	3	0	1	4	0	0	6	4	3	3	4	2	2	4	4	0	71	1
10124202114712	2011-2012	0	0	2	3	0	3	1	1	2	0	1	1	1	0	2	4	3	4	4	3	2	3	4	4	69.5	1
10124203113813	2011-2012	0	0	1	1	1	2	1	1	3	0	1	3	0	1	5	4	4	4	4	3	2	1	0	0	94	2
10124204123416	2011-2012	0	1	1	1	2	2	1	1	3	1	0	2	0	0	0	3	0	0	0	3	2	1	0	0	53.5	1
10124205114611	2011-2012	1	0	2	1	0	2	1	1	2	0	1	2	0	1	5	4	4	4	4	3	2	4	4	0	76.5	1
10124207126114	2011-2012	0	1	2	1	1	2	1	1	2	0	1	3	0	0	0	4	3	4	4	3	2	3	0	0	89.5	2
10124209116315	2011-2012	0	0	2	1	2	2	1	1	2	0	1	4	0	1	7	4	3	4	0	3	2	3	2	1	70	1
10124210125816	2011-2012	0	1	2	1	2	2	1	1	3	0	0	1	0	1	5	4	3	1	4	3	0	3	0	0	69	1
10124216125015	2011-2012	0	1	2	1	2	2	1	1	2	0	1	3	0	0	5	4	4	4	4	3	2	3	4	0	84	2
10124301113715	2011-2012	0	0	1	1	2	2	1	1	3	0	0	2	0	1	7	4	0	0	4	3	2	4	3	4	50	0
10124302111813	2011-2012	0	0	0	0	1	2	1	1	1	0	1	2	0	1	7	4	4	4	0	3	2	4	4	0	64.5	1
10124304124711	2011-2012	0	1	2	1	0	2	1	1	1	1	1	2	0	0	5	4	4	3	4	3	2	2	4	4	67	1
10124307126014	2011-2012	0	1	2	3	1	2	1	1	1	0	1	2	0	1	5	4	4	4	4	3	1	4	0	0	80.5	2
10124310126016	2011-2012	0	1	2	3	2	2	1	1	2	1	1	4	1	1	7	4	3	2	4	3	1	0	2	1	71.5	1
10124312115111	2011-2012	1	0	2	3	0	3	1	1	1	0	0	3	0	0	7	4	4	4	4	3	2	1	4	1	81.5	2
10124313114913	2011-2012	0	0	2	0	1	3	0	1	2	0	1	3	0	1	7	4	3	2	4	2	2	2	2	0	78.5	1
10124401114311	2011-2012	0	0	1	1	0	3	1	1	2	0	0	2	0	1	7	4	4	4	4	3	2	3	4	1	81.5	2
10124403111811	2011-2012	0	0	0	0	0	2	1	1	1	0	1	3	0	1	7	4	4	3	4	3	2	2	4	4	67	1
10124406125711	2011-2012	0	1	2	1	0	3	1	1	1	0	1	1	0	1	7	4	3	4	4	3	2	2	3	0	84.5	2
10124408115411	2011-2012	0	0	2	1	0	3	1	1	1	1	1	2	0	1	5	4	4	4	4	3	2	2	4	2	76.5	1
10124415113214	2011-2012	0	0	1	1	1	2	0	1	2	0	1	4	1	1	7	4	4	0	4	4	4	4	0	4	51	1
10124421111815	2011-2012	0	0	0	0	2	2	1	1	0	0	0	2	0	1	7	4	4	4	4	2	3	4	4	4	66.5	1
10124502123514	2011-2012	0	1	1	1	1	2	1	1	2	0	0	2	0	1	6	4	4	4	4	3	2	3	3	0	91.5	2
10124503123815	2011-2012	0	1	1	3	2	2	1	1	1	1	1	2	0	1	7	4	4	4	4	2	2	3	3	0	95	2
10124504124213	2011-2012	0	1	1	1	1	2	1	1	2	0	1	2	0	0	6	4	4	4	4	3	2	3	4	0	84	2
10124505113215	2011-2012	0	0	1	0	2	2	1	1	2	0	1	1	0	1	6	4	2	2	4	3	2	2	4	3	65	1
10124506123311	2011-2012	0	1	1	0	0	3	1	1	1	0	1	2	0	1	6	4	4	4	0	3	2	2	4	0	69.5	1
10124508122711	2011-2012	0	1	1	1	0	3	1	1	2	0	1	2	0	0	7	4	3	3	4	3	1	4	4	0	61.5	1
10124510115514	2011-2012	0	0	2	1	1	2	1	1	1	1	1	2	0	0	6	0	3	4	3	3	3	0	0	0	72	1
10124513113913	2011-2012	0	0	1	1	1	2	1	1	2	0	1	2	1	1	6	4	4	4	4	3	2	3	2	2	84	2
10124519113113	2011-2012	0	0	1	1	1	2	1	1	3	0	0	2	0	0	6	3	3	2	4	3	2	3	2	3	70.5	1
10124601114415	2011-2012	0	0	1	1	2	3	1	1	2	1	0	4	1	1	7	4	4	4	4	0	0	0	0	0	78	1
10124603114715	2011-2012	0	0	2	1	2	2	1	1	2	0	1	2	1	0	6	4	4	0	4	3	3	2	4	4	56	1
10124607115215	2011-2012	0	0	2	3	2	2	1	1	3	1	1	3	0	0	0	4	2	0	2	2	2	4	1	0	61.5	1
10124617114611	2011-2012	0	0	2	2	0	3	1	1	1	0	1	1	0	1	5	4	3	4	4	3	0	3	0	0	78.5	1
10124619116216	2011-2012	0	0	2	1	2	2	1	1	2	1	0	3	0	0	7	4	1	2	4	2	2	3	4	4	61	1
10124621121915	2011-2012	0	1	0	0	2	1	0	1	1	1	1	2	0	0	7	3	4	4	4	2	3	3	4	4	69.5	1
10124703113815	2011-2012	0	0	1	3	2	2	1	1	1	1	1	2	0	0	7	4	4	4	4	4	4	4	4	4	53	1
10124705114911	2011-2012	0	0	2	0	0	3	1	1	2	0	1	2	0	1	7	4	4	4	0	3	3	0	1	0	78.5	1
10124708123816	2011-2012	1	1	1	0	2	2	0	1	1	0	0	3	0	1	7	4	4	4	4	3	0	0	4	1	73	1
10124713113311	2011-2012	0	0	1	1	0	3	1	1	2	0	1	1	0	1	7	4	4	3	4	3	2	2	2	4	72	1
10124714112215	2011-2012	0	0	0	0	2	2	1	1	1	0	1	1	1	1	7	4	4	0	4	3	1	4	1	4	56	1
10124720124216	2011-2012	0	1	1	1	2	2	0	1	1	0	1	2	1	0	7	0	4	4	4	4	1	2	0	2	63.5	1
10124801124712	2011-2012	0	1	2	1	0	2	1	1	1	0	1	2	0	0	7	4	3	4	4	3	2	2	1	0	84.5	2
10124802124113	2011-2012	0	1	1	1	1	2	1	1	1	1	0	2	0	1	5	0	4	1	0	3	2	1	2	3	53	1
10124808125811	2011-2012	0	1	2	1	0	2	1	1	1	0	1	2	0	1	7	2	4	4	4	4	2	4	2	0	69.5	1
10124817126011	2011-2012	0	1	2	3	0	2	1	1	1	1	1	1	0	0	5	4	4	4	4	1	2	2	3	0	86.5	2
10124819125313	2011-2012	0	1	2	3	1	2	1	1	1	1	1	2	0	1	7	4	4	4	4	3	0	1	0	0	83	2
110010115704	2011-2012	1	0	2	3	1	2	1	1	2	1	0	5	0	0	3	4	0	3	4	0	0	2	2	0	51.5	1
110011112302	2011-2012	0	0	0	0	0	3	1	1	3	1	0	2	0	1	5	4	3	3	4	3	2	2	3	4	70	1
110013114603	2011-2012	0	0	2	1	1	3	1	1	2	0	0	2	0	1	7	4	4	4	4	3	2	4	3	0	84	2
11002111656	2011-2012	0	0	0	0	2	1	1	1	0	0	1	2	0	1	7	4	1	2	4	3	2	3	3	0	75	1
11004124155	2011-2012	0	1	1	1	2	2	1	1	3	0	0	2	0	0	0	0	3	0	4	3	0	3	0	0	54.5	1
11007116055	2011-2012	0	0	2	1	2	0	1	1	3	1	1	3	0	0	0	4	4	4	3	2	2	1	0	1	90.5	2
11009115655	2011-2012	0	0	2	1	2	2	1	1	3	1	1	2	0	0	0	4	3	2	3	2	2	1	2	0	76.5	1
110103113762	2011-2012	0	0	1	1	0	2	1	0	2	1	1	2	0	1	7	4	0	3	4	3	2	3	0	3	75	1
110105112065	2011-2012	0	0	0	1	2	1	1	0	1	1	0	3	0	0	0	4	3	4	4	3	0	3	4	3	66	1
110109115166	2011-2012	0	0	2	0	2	2	1	0	2	0	1	2	0	1	3	4	4	3	1	3	2	4	4	0	62.5	1
110111115865	2011-2012	0	0	2	1	2	2	1	0	2	1	1	3	0	0	0	4	3	4	4	3	2	2	4	0	77	1
1101112566	2011-2012	0	0	1	0	2	2	1	0	1	1	1	2	1	0	5	4	2	3	4	2	2	2	4	4	63.5	1
110114123763	2011-2012	0	1	1	1	1	2	1	0	1	0	0	2	0	0	0	2	2	0	4	4	2	4	3	0	53	1
11013113355	2011-2012	0	0	1	1	2	3	0	1	2	1	1	2	1	0	0	4	2	1	4	4	2	2	2	2	60	1
11018114356	2011-2012	1	0	1	1	2	2	1	1	3	0	0	2	0	1	2	4	4	3	3	3	2	1	1	0	82.5	2
110202111666	2011-2012	0	0	0	0	2	2	1	0	1	0	0	2	0	1	7	4	3	3	4	3	2	4	1	3	72.5	1
110205111664	2011-2012	0	0	0	0	1	1	1	0	1	0	1	2	0	1	7	4	4	4	4	3	2	4	4	4	66.5	1
110209116066	2011-2012	0	0	2	1	2	2	1	0	3	0	1	2	0	0	3	4	3	4	4	2	3	2	4	0	77	1
110218114163	2011-2012	0	0	1	1	1	2	1	0	2	1	1	1	0	1	7	4	4	0	4	4	3	4	0	0	66	1
110223113666	2011-2012	0	0	1	0	2	0	1	0	1	1	0	2	0	1	7	4	4	4	4	3	1	1	0	0	88	2
110302123066	2011-2012	1	1	1	1	2	2	1	0	2	1	0	3	0	0	0	4	3	3	4	3	3	0	3	3	79	1
110303113465	2011-2012	0	0	1	3	2	2	1	0	2	1	1	1	0	0	0	4	3	4	4	3	2	2	3	3	82	2
110304112962	2011-2012	0	0	1	0	0	2	1	0	2	1	1	2	0	1	0	4	1	3	4	3	3	3	4	3	64	1
110307111766	2011-2012	0	0	0	0	2	2	1	0	1	1	0	2	0	1	0	2	1	4	3	2	1	1	2	2	60.5	1
1103114665	2011-2012	0	0	2	1	2	2	1	0	3	1	0	3	0	0	7	4	4	4	4	3	2	4	1	4	74	1
110315114564	2011-2012	0	0	2	1	1	2	1	0	2	0	1	2	0	0	0	4	3	3	4	3	2	2	0	2	77.5	1
110316111761	2011-2012	0	0	0	0	0	2	1	0	1	0	0	2	0	0	0	4	3	0	4	3	2	4	3	3	65	1
110322126363	2011-2012	0	1	2	1	1	2	1	0	3	0	0	4	0	0	0	4	4	4	4	2	3	1	1	0	91.5	2
110324125465	2011-2012	0	1	2	1	2	2	1	0	1	0	0	3	0	0	0	4	3	4	4	3	2	1	1	0	87	2
110402123365	2011-2012	0	1	1	1	2	2	1	0	1	1	0	2	0	0	7	4	4	2	0	4	2	1	4	4	50	0
110403115061	2011-2012	0	0	2	1	0	2	1	0	1	0	1	3	0	0	0	4	3	3	4	3	3	3	3	2	74	1
110404124064	2011-2012	0	1	1	1	1	2	1	0	2	0	0	3	0	0	0	4	4	4	4	2	2	0	0	0	100	2
110407125063	2011-2012	0	1	2	1	1	2	1	0	2	0	0	4	0	1	7	4	4	4	4	1	2	0	0	0	94	2
110410125062	2011-2012	0	1	2	1	0	2	1	0	2	0	1	3	0	1	7	4	4	4	0	2	2	1	0	0	85.5	2
1104121965	2011-2012	0	1	0	0	2	2	1	0	0	0	0	1	0	0	0	4	3	2	4	2	2	2	4	2	68.5	1
110417112663	2011-2012	0	0	1	0	1	2	1	0	2	0	1	1	0	1	7	4	2	4	4	2	2	2	2	2	78	1
110422125763	2011-2012	1	1	2	1	1	0	1	0	3	0	1	4	0	0	0	4	4	4	4	3	2	2	4	1	79	1
110501124865	2011-2012	0	1	2	1	2	2	1	0	1	1	1	2	0	0	0	4	3	3	4	3	2	3	4	3	72.5	1
110503115363	2011-2012	0	0	2	1	1	2	1	0	2	1	1	3	0	1	2	4	4	4	4	3	2	1	4	0	84	2
110508123165	2011-2012	0	1	1	0	2	3	1	0	2	0	1	2	0	0	0	4	3	3	4	3	2	2	4	3	70	1
110511111965	2011-2012	0	0	0	1	2	1	1	0	2	1	1	2	0	0	0	4	1	0	3	3	2	2	3	3	60.5	1
1105112265	2011-2012	0	0	0	0	2	2	1	0	2	1	1	2	1	0	0	4	1	1	4	2	2	4	2	1	63.5	1
110513114865	2011-2012	0	0	2	1	2	2	1	0	3	0	1	2	0	1	7	4	4	3	4	2	1	4	4	0	69.5	1
110516113564	2011-2012	0	0	1	0	1	2	1	0	1	1	1	2	0	1	0	4	2	3	4	3	1	3	4	3	64	1
110604123866	2011-2012	0	1	1	1	2	1	1	0	1	0	0	3	0	1	1	4	3	3	4	3	2	1	4	0	75	1
110606115765	2011-2012	0	0	2	1	2	2	1	0	2	0	1	2	0	1	7	4	3	4	4	3	2	2	4	1	74.5	1
110607125966	2011-2012	1	1	2	2	2	1	1	0	3	0	0	3	0	0	0	4	0	4	4	3	2	0	0	0	84.5	2
110608114366	2011-2012	0	0	1	0	2	1	1	0	1	1	1	4	0	0	0	3	2	1	4	3	2	2	4	3	58	1
110613113266	2011-2012	0	0	1	1	2	2	1	0	2	0	0	2	0	1	7	4	3	4	3	2	2	0	0	2	86	2
110615113763	2011-2012	0	0	1	1	1	2	1	0	2	0	1	2	0	1	0	4	2	3	4	3	2	2	2	3	72.5	1
110617113063	2011-2012	0	0	1	1	1	3	1	0	3	0	1	2	0	1	0	4	3	3	4	2	2	2	3	0	83.5	2
110619115365	2011-2012	0	0	2	1	2	2	1	0	2	0	1	2	0	1	7	4	3	4	4	4	2	3	4	1	72	1
110701113865	2011-2012	0	0	1	1	2	0	1	0	1	0	0	2	0	0	7	4	4	2	4	2	2	1	1	0	88	2
110702112765	2011-2012	0	0	1	0	2	2	1	0	0	1	1	2	1	0	7	4	4	0	4	2	2	4	4	4	58	1
110704124864	2011-2012	0	1	2	1	1	2	1	0	2	0	0	3	0	0	7	4	3	4	4	2	1	4	4	4	59.5	1
110706125065	2011-2012	0	1	2	1	2	2	1	0	1	0	1	2	0	0	0	1	3	3	4	3	2	3	4	1	63	1
110708125565	2011-2012	1	1	2	1	2	2	1	0	3	0	0	4	0	0	7	4	4	4	4	1	2	2	4	0	79	1
110711112865	2011-2012	0	0	1	0	2	1	1	0	1	1	1	2	0	0	0	4	4	1	4	1	1	4	0	2	63.5	1
1107112263	2011-2012	0	0	0	0	1	2	1	0	1	0	1	1	0	1	0	4	3	4	4	2	3	2	4	3	74.5	1
110716123161	2011-2012	0	1	1	0	0	2	1	0	0	0	1	1	0	1	7	0	4	3	4	0	2	0	0	0	72.5	1
110802114855	2011-2012	0	0	2	1	2	2	1	1	3	0	0	2	0	1	2	4	3	3	4	3	3	2	2	0	74	1
110805113653	2011-2012	0	0	1	1	1	2	1	1	2	0	1	2	0	0	0	1	4	4	3	3	2	1	1	1	75	1
110806115153	2011-2012	0	0	2	1	1	2	1	1	3	0	0	3	0	0	0	4	0	4	4	2	3	3	0	2	77	1
110808126253	2011-2012	1	1	2	2	1	2	1	1	3	0	0	3	0	1	7	4	3	4	4	1	2	0	4	0	79.5	1
110809115856	2011-2012	0	0	2	1	2	2	1	1	1	1	1	2	0	0	0	4	3	3	0	3	2	2	2	0	65.5	1
110810125354	2011-2012	0	1	2	1	1	2	1	1	2	0	0	2	0	1	7	4	3	3	4	3	2	0	4	0	77.5	1
110820125655	2011-2012	0	1	2	2	2	2	1	1	2	0	0	3	0	1	0	4	4	4	4	1	2	1	4	0	81.5	2
110823113256	2011-2012	0	0	1	0	2	3	1	1	2	1	1	2	0	1	0	4	4	2	4	2	2	2	1	4	75.5	1
110904124956	2011-2012	1	1	2	0	2	1	1	1	2	0	0	3	0	1	7	0	2	3	4	1	2	3	4	3	55.5	1
110907126455	2011-2012	0	1	2	1	2	0	1	1	3	0	0	4	0	0	0	4	3	3	4	3	2	2	4	0	72.5	1
1109116466	2011-2012	0	0	2	1	2	1	1	0	3	0	1	3	1	1	7	4	4	4	4	2	2	1	1	1	92.5	2
110915112356	2011-2012	0	0	0	0	2	2	1	1	3	1	1	2	0	1	7	4	3	1	3	4	3	3	3	3	62	1
110917114255	2011-2012	0	0	1	0	2	2	1	1	3	1	0	3	0	0	0	4	4	4	4	3	3	3	4	3	78	1
110921115055	2011-2012	0	0	2	1	2	2	1	1	2	0	0	2	0	1	7	4	4	4	4	2	2	2	0	0	95	2
110922126355	2011-2012	1	1	2	1	2	1	1	1	3	0	0	5	0	0	0	4	3	4	4	1	2	2	0	0	84.5	2
110924115155	2011-2012	0	0	2	1	2	2	1	1	3	1	1	3	0	0	0	4	3	3	4	3	2	3	3	3	80	1
111001121755	2011-2012	0	1	0	0	2	2	1	1	1	0	0	2	0	0	7	4	0	0	4	3	3	3	2	0	61.5	1
111006123756	2011-2012	0	1	1	1	2	2	1	1	2	0	0	1	0	0	7	4	3	0	4	3	2	2	4	2	60	1
111008125455	2011-2012	0	1	2	1	2	2	1	1	2	1	1	2	0	0	7	4	4	2	4	4	2	0	4	0	74.5	1
11101125256	2011-2012	0	1	2	2	2	2	1	1	1	0	0	2	1	1	0	4	2	4	4	2	2	2	2	2	78	1
111012115155	2011-2012	0	0	2	1	2	2	1	1	3	0	1	1	0	0	0	4	2	0	4	3	2	4	0	0	67.5	1
1110126265	2011-2012	1	1	2	1	2	2	1	0	3	0	0	3	0	0	2	4	4	4	4	2	2	0	1	1	95	2
111015114055	2011-2012	0	0	1	1	2	2	1	1	3	0	1	2	0	1	7	4	4	4	4	3	1	3	4	0	78	1
11102124255	2011-2012	0	1	1	1	2	2	1	1	1	1	1	1	0	1	0	2	2	2	2	2	2	2	2	2	57	1
111022115855	2011-2012	0	0	2	0	2	2	1	1	3	1	1	2	0	1	7	4	4	4	4	4	2	1	0	0	89	2
111024121954	2011-2012	0	1	0	0	1	2	1	1	1	0	1	1	0	1	7	0	0	0	4	1	0	2	4	4	22	0
11103115155	2011-2012	0	0	2	1	2	2	1	1	2	1	1	3	0	0	0	4	2	2	2	2	2	2	2	2	64	1
11109111751	2011-2012	0	0	0	0	0	2	1	1	1	0	0	2	0	0	0	2	2	4	4	2	2	2	4	0	71	1
11110123353	2011-2012	0	1	1	0	1	2	1	1	1	1	1	1	0	1	0	2	2	2	2	2	2	2	2	2	57	1
111105114055	2011-2012	0	0	1	1	2	2	1	1	2	0	1	2	0	1	7	4	4	4	4	3	2	2	3	4	79	1
111111111955	2011-2012	0	0	0	0	2	2	1	1	1	0	0	1	0	1	3	4	4	4	4	3	2	3	4	2	79	1
1111115966	2011-2012	0	0	2	2	2	0	1	0	3	1	1	4	0	0	0	4	1	1	4	2	2	2	3	0	73.5	1
111113114255	2011-2012	0	0	1	1	2	2	1	1	2	0	1	1	0	0	0	2	4	4	4	2	4	2	4	0	69.5	1
111121115655	2011-2012	0	0	2	0	2	2	1	1	1	0	0	2	1	1	7	4	4	4	4	2	2	4	0	3	87.5	2
11112126156	2011-2012	1	1	2	1	2	0	1	1	2	0	0	5	0	0	0	4	4	4	4	2	2	1	2	0	92.5	2
11113113854	2011-2012	0	0	1	1	1	2	1	1	1	0	1	2	1	1	0	4	2	2	4	2	2	1	1	1	78.5	1
11117123053	2011-2012	0	1	1	0	1	2	1	1	1	1	1	2	1	0	0	2	3	3	4	2	2	2	2	2	69	1
11118112955	2011-2012	0	0	1	0	2	2	1	1	2	0	1	2	1	0	0	4	3	4	4	2	2	2	3	1	85.5	2
111201124345	2011-2012	0	1	1	1	2	0	1	1	2	0	0	3	0	0	0	4	3	0	4	2	2	1	4	0	71	1
111203113643	2011-2012	0	0	1	1	1	2	1	1	3	0	1	2	0	1	0	4	1	0	4	3	1	2	0	0	64	1
111206122745	2011-2012	0	1	1	0	2	2	1	1	1	0	0	1	0	0	7	4	1	1	4	3	1	4	0	1	59	1
111210116345	2011-2012	1	0	2	2	2	0	1	1	2	0	0	3	0	0	0	4	3	4	4	3	2	0	0	0	92	2
1112123365	2011-2012	0	1	1	0	2	2	1	0	3	0	0	1	0	0	7	4	4	4	4	2	2	2	2	0	90	2
111214123944	2011-2012	0	1	1	1	1	2	1	1	1	1	1	2	0	0	7	4	2	3	4	2	3	2	2	2	70	1
111219112446	2011-2012	0	0	0	0	2	1	1	1	2	1	0	2	0	1	0	4	4	4	4	3	0	4	4	2	60.5	1
111222125445	2011-2012	0	1	2	1	2	2	1	1	2	0	0	3	0	1	7	4	3	4	4	3	3	3	3	0	83.5	2
11124901113564	2011-2012	0	0	1	1	1	2	1	0	2	1	1	1	1	1	7	4	0	1	4	3	2	4	4	4	45	0
11124902114661	2011-2012	0	0	2	1	0	2	1	0	3	0	1	3	0	1	2	4	3	4	4	3	2	1	0	0	89.5	2
11124904124663	2011-2012	1	1	2	1	1	2	1	0	1	1	1	5	0	0	7	4	3	2	4	3	2	2	4	2	65	1
11124906123664	2011-2012	1	1	1	1	1	2	1	0	1	0	0	5	1	0	7	0	4	4	4	3	2	1	4	4	62	1
11124908115465	2011-2012	0	0	2	1	2	2	1	0	2	0	1	3	1	0	7	3	3	2	4	3	2	2	0	1	73	1
11124909116361	2011-2012	1	0	2	1	0	0	1	0	3	0	0	2	1	1	0	4	4	2	4	2	2	0	4	0	83	2
11124910122466	2011-2012	0	1	0	0	2	1	1	0	1	0	1	1	1	1	4	4	3	3	4	4	2	3	4	3	67.5	1
11124912115165	2011-2012	1	0	2	1	2	2	1	0	3	1	1	1	1	1	7	4	3	3	4	3	2	2	3	2	75	1
11124916123761	2011-2012	0	1	1	1	0	2	1	0	2	0	0	2	0	0	7	4	4	4	4	4	2	2	4	0	76.5	1
11124919125866	2011-2012	1	1	2	1	2	2	1	0	2	0	0	2	0	1	7	4	4	3	4	3	2	1	2	1	82	2
11125003115065	2011-2012	0	0	2	1	2	2	1	0	2	1	1	3	0	1	7	4	0	4	4	3	2	2	0	0	79.5	1
11125009115963	2011-2012	0	0	2	1	1	2	1	0	3	0	1	2	0	1	7	4	3	4	4	3	2	4	4	0	72	1
11125017114465	2011-2012	0	0	1	1	2	2	1	0	3	0	1	2	0	1	2	4	2	4	4	3	1	0	0	3	81	2
11125021115561	2011-2012	0	0	2	1	0	3	1	0	2	1	1	1	0	1	7	4	3	4	4	2	2	1	4	0	83	2
11125102126063	2011-2012	0	1	2	1	1	2	1	0	3	0	1	2	0	0	7	1	3	4	4	2	3	1	1	0	77.5	1
11125104123663	2011-2012	0	1	1	1	1	2	1	0	1	0	1	2	0	1	0	4	2	4	4	2	1	3	2	0	79.5	1
11125118123362	2011-2012	0	1	1	1	0	3	1	0	3	1	0	3	0	0	2	4	3	4	4	2	2	3	4	0	83	2
11125119125564	2011-2012	0	1	2	1	1	2	1	0	2	0	0	2	0	1	7	4	3	4	4	3	2	0	0	0	92	2
11125201113562	2011-2012	0	0	1	1	0	3	1	0	2	0	1	2	0	0	0	4	2	2	4	3	2	3	2	4	65	1
11125202124461	2011-2012	0	1	1	1	0	2	1	0	1	0	0	2	0	1	1	4	4	4	4	3	2	2	2	1	84	2
11125204123663	2011-2012	0	1	1	1	1	1	1	0	2	1	0	2	1	1	7	4	3	4	4	3	2	2	1	4	74.5	1
11125206124065	2011-2012	0	1	1	1	2	1	1	0	3	0	0	3	1	0	7	4	3	4	4	3	2	1	4	4	69.5	1
11125208125363	2011-2012	1	1	2	1	1	3	1	0	1	1	1	2	0	1	7	4	2	4	4	3	2	1	0	4	77	1
11125217114265	2011-2012	0	0	1	0	2	1	1	0	1	1	1	4	0	1	7	4	3	0	3	3	2	4	4	0	55.5	1
11125301125765	2011-2012	1	1	2	1	2	0	1	0	3	1	0	2	0	0	7	4	4	4	0	2	2	3	4	2	70.5	1
11125302123263	2011-2012	0	1	1	0	1	2	1	0	1	0	0	2	0	1	7	4	4	4	1	3	2	1	1	2	77	1
11125317122664	2011-2012	1	1	1	0	1	2	1	0	2	1	0	3	0	0	7	4	4	3	4	3	2	1	3	0	87	2
11125318115366	2011-2012	0	0	2	1	2	1	1	0	1	1	1	2	1	0	0	4	2	1	4	3	2	4	4	0	60	1
11125323125565	2011-2012	0	1	2	2	2	2	1	0	3	1	0	3	0	0	0	1	3	4	4	2	2	0	0	0	86	2
11125407116265	2011-2012	0	0	2	1	2	2	1	0	2	0	1	1	1	0	7	4	4	3	4	3	3	2	2	2	73.5	1
11125408116165	2011-2012	0	0	2	3	2	1	1	0	3	0	1	4	0	1	6	4	3	4	4	1	2	2	0	0	84.5	2
11125411116266	2011-2012	0	0	2	1	2	0	1	0	1	0	1	3	0	1	7	4	3	4	4	2	2	2	1	0	88	2
11125413124763	2011-2012	0	1	2	2	1	3	1	0	1	0	0	2	0	1	7	4	3	4	4	3	2	3	4	0	79.5	1
11125414122265	2011-2012	0	1	0	0	2	1	0	0	1	0	0	3	1	0	7	4	2	4	4	1	2	2	4	0	72	1
11125421115566	2011-2012	0	0	2	0	2	1	1	0	2	0	0	2	0	1	7	4	2	4	4	2	2	1	1	0	88	2
11125424126165	2011-2012	1	1	2	2	2	1	1	0	2	0	0	3	0	1	7	4	3	4	4	2	2	3	0	0	93	2
11125502123764	2011-2012	0	1	1	1	1	2	1	0	2	1	1	2	0	1	7	4	3	4	4	3	3	3	2	1	78.5	1
11125503114665	2011-2012	0	0	2	1	2	1	1	0	2	1	1	2	0	1	4	4	4	3	4	3	3	4	0	0	78.5	1
11125506122965	2011-2012	0	1	1	0	2	2	1	0	2	1	0	2	0	0	7	4	3	4	4	2	2	2	1	0	88	2
11125508116366	2011-2012	0	0	2	0	2	1	1	0	2	0	0	2	0	1	7	4	3	4	1	2	3	0	0	0	82.5	2
11125510125166	2011-2012	1	1	2	1	2	1	1	0	3	0	0	5	0	1	7	4	2	4	4	3	2	1	0	0	87	2
11125513124665	2011-2012	0	1	2	0	2	1	1	0	1	0	1	3	0	1	5	4	3	4	4	2	3	1	2	0	84.5	2
11125517115064	2011-2012	0	0	2	1	1	0	1	0	2	1	1	2	1	0	7	4	3	0	4	3	2	1	0	0	77.5	1
11125604112863	2011-2012	0	0	1	0	1	2	1	0	1	0	1	2	0	1	7	4	3	2	4	3	2	2	2	1	72.5	1
11125606116265	2011-2012	0	0	2	1	2	2	1	0	2	1	1	2	0	1	7	4	3	4	4	2	2	1	4	1	80.5	2
11125609116166	2011-2012	0	0	2	1	2	1	1	0	2	1	1	2	1	1	7	4	2	0	0	3	2	3	1	0	60.5	1
11125611115764	2011-2012	0	0	2	1	1	1	1	0	1	1	0	2	1	0	0	4	1	1	4	3	2	3	4	1	62.5	1
11125615114765	2011-2012	0	0	2	1	2	1	1	0	3	0	1	3	0	1	0	3	2	4	4	3	2	2	2	2	70	1
11125619114665	2011-2012	0	0	2	1	2	1	1	0	2	0	1	1	0	1	7	4	4	4	4	3	3	3	3	1	85.5	2
11125703113863	2011-2012	0	0	1	1	1	2	1	0	3	0	1	2	0	1	7	4	4	4	4	3	2	2	4	4	71.5	1
11125704123464	2011-2012	0	1	1	1	1	2	1	0	1	1	0	1	0	0	7	4	4	4	4	2	3	0	4	4	76.5	1
11125707115662	2011-2012	0	0	2	3	0	2	1	0	2	0	0	2	0	1	7	4	4	3	4	3	2	0	4	0	82	2
11125708126263	2011-2012	0	1	2	0	1	2	1	0	1	0	1	2	0	1	2	4	4	4	4	2	2	0	4	0	90	2
11125713113762	2011-2012	0	0	1	1	0	3	1	0	3	0	1	2	0	1	2	3	1	1	4	2	2	3	4	2	59	1
11125714115963	2011-2012	0	0	2	3	1	1	1	0	3	0	1	3	0	1	7	4	3	4	1	2	3	2	0	3	75	1
11125716124066	2011-2012	0	1	1	3	2	1	1	0	1	1	1	2	0	1	1	4	3	3	4	3	2	3	4	1	72.5	1
11125718125565	2011-2012	0	1	2	1	2	1	1	0	1	0	0	2	0	1	7	4	2	2	4	3	2	1	1	0	77.5	1
11125801113965	2011-2012	0	0	1	1	2	2	1	0	2	0	1	2	0	1	0	4	3	2	4	4	2	4	4	2	55	1
11125802115065	2011-2012	0	0	2	1	2	1	1	0	1	1	1	2	1	1	7	4	1	3	4	4	2	3	0	0	75	1
11125803113664	2011-2012	0	0	1	0	1	1	1	0	3	0	0	2	1	0	2	4	3	2	3	3	2	3	2	4	63	1
11125809122865	2011-2012	0	1	1	0	2	2	1	0	1	0	0	2	0	1	1	4	3	4	4	3	3	1	4	3	73.5	1
11125812122965	2011-2012	1	1	1	0	2	3	1	0	0	1	0	3	0	1	7	4	4	4	4	0	3	0	0	0	85.5	2
11125815114965	2011-2012	0	0	2	1	2	1	1	0	2	1	1	2	0	1	7	4	2	3	4	3	1	2	4	2	59	1
11125901114561	2011-2012	0	0	2	1	0	2	1	0	2	1	1	2	0	1	1	3	3	4	3	3	3	2	1	0	72	1
11125917116363	2011-2012	0	0	2	1	1	0	1	0	3	0	1	3	0	1	7	4	3	3	4	3	3	2	0	0	79	1
11126001123666	2011-2012	0	1	1	1	2	2	1	0	1	0	0	1	0	1	7	4	4	4	4	3	2	1	1	2	86.5	2
11126002122766	2011-2012	0	1	1	0	2	2	1	0	1	1	0	2	0	1	7	4	2	4	4	3	2	2	2	2	74.5	1
11126003115666	2011-2012	0	0	2	1	2	2	1	0	2	1	1	2	1	0	7	4	3	0	4	3	2	4	0	4	60	1
11126101114963	2011-2012	0	0	2	1	1	2	1	0	2	0	1	1	0	0	7	0	4	3	4	2	3	1	0	0	77.5	1
11126102123164	2011-2012	0	1	1	0	1	2	1	0	1	0	0	2	0	0	7	4	2	2	4	3	2	4	1	1	67.5	1
11126104122562	2011-2012	0	1	1	0	0	3	1	0	2	0	0	2	0	1	7	4	3	4	4	3	2	0	0	2	87	2
11126106125466	2011-2012	0	1	2	1	2	1	1	0	1	0	0	2	0	0	0	4	4	4	4	2	2	0	0	0	100	2
11126107124665	2011-2012	0	1	2	1	2	2	1	0	2	0	1	2	0	1	7	4	3	2	4	3	2	3	1	0	80	1
11126108115965	2011-2012	0	0	2	3	2	1	1	0	2	0	1	4	0	0	0	4	4	4	4	3	2	2	0	0	91.5	2
11126109122365	2011-2012	0	1	0	0	2	2	1	0	1	0	0	2	0	0	4	4	4	4	4	3	2	3	1	1	89	2
11126111115166	2011-2012	0	0	2	1	2	2	1	0	3	0	1	2	0	1	6	4	3	2	4	3	2	4	4	2	60	1
11126115114765	2011-2012	0	0	2	0	2	2	1	0	3	1	1	2	0	0	7	4	4	2	0	3	3	0	0	0	74	1
11126118116166	2011-2012	0	0	2	0	2	0	1	0	3	0	1	2	0	1	7	4	4	0	4	3	2	3	1	0	79.5	1
11126119126165	2011-2012	0	1	2	1	2	2	1	0	3	0	0	3	0	1	7	4	4	4	4	3	3	0	1	0	90.5	2
11126202123366	2011-2012	0	1	1	1	2	2	1	0	2	1	1	3	1	1	7	2	2	0	4	2	2	2	4	3	56.5	1
11126204124665	2011-2012	0	1	2	1	2	2	1	0	3	0	0	2	1	1	4	2	3	4	4	2	2	1	4	2	71	1
11126206125166	2011-2012	0	1	2	3	2	1	1	0	2	0	0	2	0	1	7	3	4	4	4	2	1	1	4	0	77	1
11126208125065	2011-2012	1	1	2	1	2	2	1	0	3	0	0	1	0	0	1	2	3	4	2	2	1	1	2	1	65.5	1
11126209122165	2011-2012	0	1	0	0	2	1	1	0	1	0	0	3	0	1	7	2	1	3	1	2	1	1	1	1	56	1
11126219112066	2011-2012	0	0	0	0	2	2	1	0	1	0	0	1	1	1	3	2	2	4	4	2	2	2	4	3	68.5	1
11126302114265	2011-2012	0	0	1	1	2	2	1	0	1	1	0	2	1	0	7	4	1	4	4	3	2	2	2	3	74.5	1
11126304116265	2011-2012	0	0	2	0	2	2	1	0	2	0	1	3	0	0	7	4	3	4	4	3	2	1	2	4	74.5	1
11126313114064	2011-2012	0	0	1	1	1	2	1	0	2	0	1	2	0	0	7	4	4	4	4	3	2	4	1	4	74	1
11126323115266	2011-2012	0	0	2	1	2	2	1	0	2	0	1	3	1	1	7	4	4	4	4	3	2	3	4	0	84	2
11126401124065	2011-2012	0	1	1	1	2	2	1	0	1	1	0	4	0	1	7	4	3	4	4	2	2	2	1	2	83	2
11126402124964	2011-2012	0	1	2	1	1	2	1	0	3	1	0	2	1	0	7	4	3	4	4	3	2	4	2	4	67	1
11126405115465	2011-2012	0	0	2	1	2	2	1	0	2	0	1	3	1	0	7	4	1	4	4	3	2	4	0	0	77	1
11126409115765	2011-2012	0	0	2	1	2	2	1	0	3	0	1	3	0	1	7	4	3	2	4	2	2	2	3	0	81	2
11126410126165	2011-2012	0	1	2	1	2	0	1	0	3	0	0	5	0	1	7	4	2	4	4	3	2	2	4	2	69.5	1
11126412125162	2011-2012	0	1	2	0	0	3	1	0	2	0	1	2	0	1	7	4	3	4	4	3	2	1	1	1	84.5	2
11126415113065	2011-2012	0	0	1	1	2	2	1	0	2	1	1	2	0	1	7	4	0	0	4	3	2	2	4	3	55	1
11126421115661	2011-2012	0	0	2	1	0	2	1	0	2	0	1	2	0	1	7	4	3	4	4	3	2	2	4	1	74.5	1
11126422124863	2011-2012	0	1	2	1	1	3	1	0	1	0	1	2	0	1	7	4	3	4	4	3	2	2	2	1	79.5	1
11126513114766	2011-2012	0	0	2	1	2	2	1	0	3	0	0	2	1	1	7	4	3	4	4	3	2	3	4	1	77	1
11126515114963	2011-2012	0	0	2	1	1	2	1	0	1	1	1	2	0	1	7	4	3	3	4	3	2	2	4	1	70	1
11126520125363	2011-2012	0	1	2	1	1	2	1	0	1	1	0	3	1	0	0	4	3	4	4	3	2	2	4	0	77	1
11126521115264	2011-2012	0	0	2	0	1	2	1	0	2	0	1	1	0	1	7	4	3	4	4	3	3	4	4	2	63.5	1
11126602123553	2011-2012	0	1	1	0	1	2	1	1	3	1	0	3	0	0	5	4	3	4	4	2	2	2	0	2	85.5	2
11126603115853	2011-2012	0	0	2	1	1	2	1	1	2	0	1	2	0	1	0	4	4	4	4	3	2	1	4	2	79	1
11126605114454	2011-2012	0	0	1	1	1	2	1	1	2	1	1	2	0	1	7	4	4	4	4	3	2	0	1	0	94	2
11126607111855	2011-2012	0	0	0	0	2	2	1	1	1	1	0	2	0	0	7	4	2	2	4	3	3	2	2	2	64	1
11126609115754	2011-2012	0	0	2	1	1	2	1	1	2	0	1	2	0	1	4	4	4	4	4	3	2	3	0	0	94	2
11126614124052	2011-2012	0	1	1	3	0	3	1	1	1	1	1	1	0	1	7	4	4	3	4	3	2	2	1	0	84.5	2
11126617114351	2011-2012	0	0	1	1	0	3	1	1	1	0	1	2	0	0	4	4	4	3	4	3	2	3	2	2	79.5	1
11126621116053	2011-2012	0	0	2	1	1	3	1	1	1	0	0	3	0	1	7	4	4	4	4	3	2	1	1	1	89	2
11126622125455	2011-2012	0	1	2	0	2	2	1	1	2	1	1	2	0	0	7	4	4	4	4	3	2	1	0	0	94	2
11126623126154	2011-2012	1	1	2	0	1	1	1	1	2	1	0	3	0	1	7	4	4	4	4	2	2	0	0	1	97.5	2
11126701122753	2011-2012	0	1	1	0	1	2	1	1	3	0	1	2	0	1	7	4	0	2	4	3	2	1	2	4	60	1
11126704123651	2011-2012	0	1	1	0	0	2	1	1	1	0	1	2	0	1	7	4	3	1	4	2	2	4	1	1	71	1
11126706126455	2011-2012	1	1	2	1	2	2	1	1	3	0	1	5	0	0	2	4	4	4	4	2	2	0	0	0	100	2
11126707116152	2011-2012	0	0	2	1	0	3	1	1	3	1	1	2	0	1	0	4	3	3	4	3	2	3	4	0	75	1
11126709122856	2011-2012	0	1	1	0	2	3	1	1	2	1	1	3	0	1	7	4	2	3	4	3	3	2	3	4	64	1
11126714123854	2011-2012	0	1	1	1	1	2	1	1	1	0	1	1	0	1	2	4	4	4	4	2	3	2	0	0	91.5	2
11126716114555	2011-2012	0	0	2	3	2	2	1	1	2	0	1	3	0	1	7	4	4	4	4	3	2	1	0	0	94	2
11126717113656	2011-2012	0	0	1	0	2	2	0	1	3	0	1	2	1	1	7	3	3	4	4	4	2	1	4	4	60	1
11126719115555	2011-2012	0	0	2	1	2	2	1	1	2	0	1	3	1	1	3	4	4	4	4	3	3	2	4	1	75.5	1
11126723115254	2011-2012	0	0	2	0	1	2	1	1	2	1	1	2	0	0	0	4	2	4	4	3	2	1	4	0	77	1
11126801114656	2011-2012	0	0	2	1	2	2	1	1	1	1	1	2	1	1	7	4	3	0	4	3	2	4	1	0	67.5	1
11126802124551	2011-2012	0	1	2	1	0	3	1	1	1	1	1	2	0	1	7	4	4	4	3	4	3	2	2	0	73.5	1
11126806115855	2011-2012	0	0	2	1	2	2	1	1	1	1	1	2	1	1	7	4	2	0	4	3	2	4	0	0	67.5	1
11126809115552	2011-2012	0	0	2	1	0	3	1	1	3	1	1	2	0	1	0	1	3	4	4	3	2	0	1	0	80	1
11126812126253	2011-2012	0	1	2	0	1	3	1	1	2	1	1	4	0	1	7	1	3	4	4	4	2	1	4	0	65	1
11126902123245	2011-2012	0	1	1	1	2	2	1	1	1	0	0	2	0	1	7	4	3	3	4	3	2	2	3	2	75	1
11126905122545	2011-2012	0	1	1	0	2	2	1	1	2	0	0	2	1	0	7	4	4	2	4	3	2	2	1	4	72	1
11126906114545	2011-2012	0	0	2	1	2	2	1	1	2	1	1	2	0	1	0	4	1	2	4	2	2	2	4	4	58.5	1
11126911115645	2011-2012	0	0	2	1	2	2	1	1	3	0	1	4	0	1	7	4	3	4	4	2	2	1	0	0	93	2
11126912126046	2011-2012	0	1	2	1	2	2	1	1	1	0	0	2	1	1	7	4	4	4	4	2	2	2	0	0	95	2
11126916122145	2011-2012	0	1	0	0	2	2	1	1	1	1	0	2	0	1	0	4	3	1	4	3	2	0	4	4	62.5	1
11126920125442	2011-2012	0	1	2	1	0	2	1	1	2	0	1	2	1	1	7	4	4	1	4	2	2	1	1	0	85.5	2
11126921116041	2011-2012	0	0	2	1	0	3	1	1	3	0	1	2	0	1	7	4	4	4	2	3	2	2	2	0	79.5	1
11127005122942	2011-2012	0	1	1	0	0	3	1	1	1	0	1	1	0	1	7	4	3	3	4	3	2	3	2	2	75	1
11127007115642	2011-2012	0	0	2	1	0	2	1	1	2	0	1	2	0	1	7	4	2	4	4	2	2	2	2	3	80.5	2
11127009115842	2011-2012	0	0	2	1	0	1	1	1	2	0	1	2	0	1	0	4	4	4	4	3	1	2	1	0	83	2
11127012116343	2011-2012	0	0	2	3	1	2	1	1	2	0	1	2	0	1	7	4	4	4	4	2	3	1	2	0	89	2
11127014125046	2011-2012	0	1	2	1	2	2	1	1	1	0	0	2	0	0	0	4	3	4	4	3	3	1	2	2	76	1
11127020126242	2011-2012	0	1	2	1	0	2	1	1	1	0	0	2	0	1	7	4	4	4	4	3	2	1	0	0	94	2
11127024116342	2011-2012	1	0	2	0	0	3	1	1	1	1	1	2	0	1	7	4	2	2	2	3	3	3	2	3	62	1
11127102123743	2011-2012	0	1	1	1	1	3	1	1	2	0	1	2	0	1	7	4	2	4	4	3	2	1	4	1	74.5	1
11127109114142	2011-2012	0	0	1	1	0	3	1	1	2	0	1	2	0	1	7	4	3	4	4	3	2	2	3	4	74.5	1
11127112122246	2011-2012	0	1	0	0	2	2	1	1	1	0	0	2	0	0	0	4	3	0	4	3	2	1	0	2	72.5	1
11127115114241	2011-2012	0	0	1	1	0	3	1	1	1	0	1	3	0	0	7	4	3	3	4	2	2	3	1	0	86	2
11127121124843	2011-2012	0	1	2	0	1	1	1	1	1	0	0	3	0	1	7	4	3	4	4	3	2	3	4	4	69.5	1
11127202123814	2011-2012	0	1	1	1	1	2	0	1	3	0	0	2	1	1	7	4	3	4	4	3	2	0	1	2	84.5	2
11127203113614	2011-2012	0	0	1	1	1	2	1	1	1	1	1	3	0	1	7	4	3	3	4	3	2	3	0	2	80	1
11127204123115	2011-2012	0	1	1	1	2	2	0	1	1	0	0	2	0	1	7	4	3	4	4	3	4	3	3	2	73.5	1
11127205123613	2011-2012	1	1	1	3	1	3	1	1	1	0	1	3	0	0	7	4	2	0	4	2	2	3	2	2	68.5	1
11127210126414	2011-2012	1	1	2	1	1	2	1	1	2	0	0	2	0	1	0	4	4	4	4	3	2	2	2	1	84	2
11127218121914	2011-2012	0	1	0	0	1	1	1	1	1	0	1	2	0	0	7	3	3	0	4	3	2	3	0	3	70.5	1
11127221123316	2011-2012	0	1	1	0	2	2	1	1	1	0	0	2	1	1	7	4	3	3	4	3	2	3	0	2	80	1
11127301113615	2011-2012	0	0	1	0	2	2	1	1	2	0	1	2	0	0	7	2	2	0	4	3	2	4	4	2	45.5	0
11127307125713	2011-2012	1	1	2	1	1	2	1	1	2	0	0	4	0	1	7	4	3	4	4	2	2	2	0	0	90.5	2
11127308124913	2011-2012	0	1	2	3	1	2	1	1	1	1	0	2	1	0	7	4	3	4	4	3	2	1	3	0	87	2
11127310126415	2011-2012	1	1	2	1	2	0	1	1	3	0	0	5	0	0	0	4	3	4	4	3	2	1	0	0	89.5	2
11127311114215	2011-2012	0	0	1	0	2	2	1	1	3	0	0	4	1	1	7	4	3	4	4	3	2	3	1	0	87	2
11127315114014	2011-2012	0	0	1	1	1	2	1	1	3	0	0	2	1	0	7	2	3	3	4	3	2	1	4	1	65.5	1
11127317112415	2011-2012	0	0	0	0	2	2	1	1	1	0	1	2	0	1	7	4	3	4	4	3	2	1	4	2	74.5	1
11127401114214	2011-2012	0	0	1	1	1	2	1	1	2	0	0	2	0	1	3	2	3	2	4	3	2	4	2	2	58	1
11127402115412	2011-2012	0	0	2	1	0	3	1	1	1	1	0	5	0	0	0	4	4	4	4	2	3	0	4	0	86.5	2
11127403121911	2011-2012	0	1	0	0	0	2	1	1	2	0	0	2	0	1	7	4	3	4	4	3	2	4	0	1	79.5	1
11127404124213	2011-2012	0	1	1	1	1	2	1	1	1	0	1	2	0	1	7	4	4	4	4	3	3	4	4	0	73	1
11127405114012	2011-2012	0	0	1	1	0	2	1	1	1	1	0	2	0	1	0	4	3	4	4	3	2	2	2	0	82	2
11127406114913	2011-2012	0	0	2	2	1	2	1	1	2	0	1	2	0	1	2	4	0	4	4	3	2	2	2	0	74.5	1
11127407111811	2011-2012	0	0	0	0	0	2	1	1	1	1	0	2	0	1	7	4	2	4	4	4	2	0	0	0	84.5	2
11127408124011	2011-2012	1	1	1	1	0	3	1	1	1	0	1	2	0	1	3	4	4	4	4	2	2	4	4	0	80	1
11127409122313	2011-2012	0	1	0	0	1	3	1	1	1	0	1	2	0	1	3	4	2	1	4	3	2	2	3	0	72.5	1
11127410125415	2011-2012	0	1	2	0	2	3	1	1	1	0	1	2	0	1	3	4	4	4	4	3	2	3	4	1	81.5	2
11127412112411	2011-2012	0	0	0	0	0	3	1	1	1	0	0	1	0	1	3	4	2	2	4	3	3	2	4	4	54	1
11127422125115	2011-2012	0	1	2	3	2	2	1	1	1	1	1	2	0	1	1	4	3	4	4	3	2	1	4	0	79.5	1
11127501114212	2011-2012	0	0	1	1	0	3	1	1	1	1	1	2	0	1	0	4	2	4	4	4	2	3	4	0	72	1
11127502115313	2011-2012	0	0	2	1	1	2	1	1	2	1	1	2	0	1	5	4	3	4	4	2	2	1	2	0	88	2
11127505116015	2011-2012	0	0	2	1	2	2	1	1	3	0	1	2	0	1	4	4	4	3	4	2	2	2	0	0	90.5	2
11127522124912	2011-2012	0	1	2	1	0	2	1	1	1	1	0	2	0	1	7	4	3	4	4	3	3	1	1	1	81	2
11127524126214	2011-2012	0	1	2	1	1	2	1	1	1	0	0	2	0	1	7	4	4	4	4	3	3	2	4	2	73	1
11127601114311	2011-2012	0	0	1	1	0	3	1	1	2	0	1	2	0	1	7	4	3	4	4	3	2	1	2	0	84.5	2
11127602125211	2011-2012	0	1	2	1	0	3	1	1	1	0	1	2	0	1	7	4	2	4	4	2	2	3	4	0	80.5	2
11127603113613	2011-2012	0	0	1	0	1	2	1	1	2	1	1	2	0	1	7	3	3	1	4	3	2	3	1	4	63	1
11127604112513	2011-2012	0	0	1	0	1	3	1	1	1	0	1	1	0	0	7	4	2	1	4	4	2	3	1	1	67.5	1
11127605112412	2011-2012	0	0	0	0	0	3	1	1	1	0	1	2	0	1	7	4	3	4	4	3	2	3	4	3	77	1
11127612122411	2011-2012	0	1	0	0	0	3	1	1	1	1	1	1	0	1	7	4	3	3	4	3	2	4	1	4	65	1
11127702123411	2011-2012	0	1	1	1	0	3	1	1	1	0	0	2	0	1	7	4	2	4	4	3	2	3	4	0	77	1
11127703112814	2011-2012	0	0	1	0	1	2	1	1	2	1	1	2	1	1	7	3	2	1	4	2	2	3	4	3	64	1
11127709116013	2011-2012	0	0	2	1	1	2	1	1	1	1	1	2	0	1	7	4	2	4	4	2	2	1	4	0	80.5	2
11127713114712	2011-2012	0	0	2	1	0	2	1	1	2	1	1	2	0	0	7	4	0	0	4	3	0	4	4	0	41.5	0
11127715114713	2011-2012	0	0	2	1	1	0	1	1	2	1	1	2	0	0	7	4	2	1	0	3	2	3	0	0	65.5	1
11127716123713	2011-2012	0	1	1	0	1	2	1	1	1	0	0	2	0	1	7	4	3	4	4	2	2	4	4	1	73	1
11127801114914	2011-2012	0	0	2	1	1	2	1	1	3	1	1	2	1	1	7	4	4	4	4	3	2	1	4	1	81.5	2
11127802112012	2011-2012	0	0	0	0	0	2	1	1	1	1	1	2	0	1	7	4	3	2	4	3	1	3	4	4	56.5	1
11127803113211	2011-2012	0	0	1	0	0	3	1	1	2	0	1	2	0	0	3	4	2	3	4	3	2	3	2	4	67.5	1
11127806123014	2011-2012	0	1	1	1	1	3	1	1	2	0	0	1	1	0	2	4	4	4	4	3	2	2	4	1	79	1
11127808112611	2011-2012	0	0	1	0	0	3	1	1	1	1	1	2	0	0	0	4	4	4	4	3	2	0	0	0	96.5	2
11127811115613	2011-2012	0	0	2	1	1	2	1	1	2	0	1	2	1	0	0	4	3	3	4	3	2	1	4	4	65	1
11127812122413	2011-2012	0	1	0	0	1	3	1	1	1	1	0	3	1	0	2	4	3	2	4	3	3	3	1	1	74	1
11127813114112	2011-2012	0	0	1	1	0	3	1	1	1	1	1	1	0	0	3	3	3	0	4	3	2	2	4	1	58	1
11127821123511	2011-2012	0	1	1	0	0	3	1	1	1	1	1	1	0	1	2	3	3	3	4	3	2	0	1	2	75.5	1
11127901124163	2011-2012	0	1	1	3	1	2	1	0	1	0	0	2	1	1	7	4	3	4	4	3	3	2	4	0	73.5	1
11127902122466	2011-2012	0	1	0	1	2	0	1	0	1	1	0	2	0	0	7	4	3	4	4	3	3	3	4	3	73.5	1
11127903113665	2011-2012	0	0	1	1	2	1	1	0	2	0	0	2	1	0	7	4	3	3	4	3	3	4	3	3	69	1
11127905113464	2011-2012	0	0	1	1	1	1	1	0	2	0	1	2	0	1	0	4	3	0	4	3	3	4	3	3	61.5	1
11127908125965	2011-2012	0	1	2	1	2	0	1	0	2	0	0	2	0	1	7	4	2	4	4	3	3	3	3	0	81	2
11127912122265	2011-2012	0	1	0	0	2	2	1	0	1	0	0	2	0	1	5	4	3	0	4	3	3	3	4	3	61.5	1
11127916114666	2011-2012	0	0	2	0	2	2	1	0	2	1	1	4	0	0	7	4	1	1	4	2	1	4	0	0	65	1
11127918126066	2011-2012	0	1	2	1	2	0	1	0	2	0	0	3	0	1	7	4	3	4	4	2	3	1	0	0	89.5	2
11128001124866	2011-2012	0	1	2	1	2	1	1	0	0	1	1	2	0	1	7	4	2	1	4	3	3	3	3	0	71.5	1
11128002124966	2011-2012	0	1	2	1	2	1	1	0	1	0	0	3	0	0	1	4	3	4	4	3	3	3	4	1	73.5	1
11128003123165	2011-2012	0	1	1	0	2	3	1	0	1	1	0	2	0	1	1	4	4	4	4	3	2	0	4	0	86.5	2
11128004113766	2011-2012	0	0	1	3	2	2	1	0	1	1	1	2	0	1	7	4	3	4	4	3	3	4	4	0	68.5	1
11128009116366	2011-2012	0	0	2	0	2	0	1	0	1	0	1	3	0	0	2	4	1	0	4	3	3	2	4	0	56.5	1
11128011115966	2011-2012	1	0	2	0	2	0	1	0	2	1	1	3	0	0	7	4	4	0	4	3	4	2	0	0	71	1
11128017113465	2011-2012	0	0	1	0	2	2	1	0	2	0	1	2	0	1	2	4	3	2	4	3	3	4	4	2	56.5	1
11128101113764	2011-2012	0	0	1	1	1	2	1	0	2	0	1	2	0	1	0	4	2	3	4	3	2	2	4	1	67.5	1
11128104122466	2011-2012	0	1	0	0	2	2	1	0	2	0	0	2	1	1	7	4	4	4	4	3	2	1	2	4	79	1
11128106125761	2011-2012	0	1	2	1	0	2	1	0	2	0	0	2	0	1	7	4	3	4	4	3	2	2	0	0	87	2
11128107125861	2011-2012	0	1	2	3	0	2	1	0	1	1	1	3	0	1	7	4	4	4	4	3	2	4	2	0	81.5	2
11128108116166	2011-2012	0	0	2	2	2	0	1	0	2	0	1	1	1	1	7	4	3	4	4	3	2	4	0	0	82	2
11128109124865	2011-2012	1	1	2	3	2	1	1	0	0	1	0	3	0	1	7	4	2	4	4	3	2	4	2	0	74.5	1
11128110125764	2011-2012	0	1	2	1	1	2	1	0	1	0	0	2	0	1	7	4	4	4	4	3	2	2	3	0	89	2
11128113114965	2011-2012	0	0	2	3	2	2	1	0	2	1	1	2	1	1	5	4	3	4	2	3	2	3	0	0	82.5	2
11128201113965	2011-2012	0	0	1	1	2	2	1	0	2	0	0	2	1	1	7	4	2	3	3	2	2	2	1	1	74	1
11128203114563	2011-2012	0	0	2	1	1	2	1	0	1	1	0	1	1	1	6	4	2	3	3	2	2	2	2	1	71.5	1
11128204123663	2011-2012	0	1	1	1	1	3	0	0	2	0	0	1	0	1	5	4	2	3	0	2	2	2	0	0	71.5	1
11128205111766	2011-2012	0	0	0	0	2	2	1	0	2	0	1	1	1	0	7	3	2	3	4	2	2	2	2	2	69	1
11128206113163	2011-2012	0	0	1	0	1	2	1	0	1	0	1	1	1	1	0	4	2	2	4	2	2	2	2	2	71	1
11128211115666	2011-2012	0	0	2	1	2	0	1	0	3	0	1	2	1	0	6	4	2	2	4	2	2	2	1	1	76	1
11128218123164	2011-2012	0	1	1	1	1	3	0	0	1	0	0	2	0	0	6	4	2	2	3	2	2	2	2	1	69	1
11128221116265	2011-2012	0	0	2	1	2	0	1	0	2	0	0	3	0	0	0	4	2	1	4	2	2	2	1	0	76	1
11128224114965	2011-2012	0	0	2	1	2	2	1	0	2	1	1	2	1	1	4	4	2	2	2	2	2	2	2	2	64	1
11128302123263	2011-2012	0	1	1	1	1	2	0	0	1	0	0	2	1	0	0	4	2	2	4	2	2	2	0	0	81	2
11128303112066	2011-2012	0	0	0	0	2	2	1	0	1	0	0	1	1	1	0	3	2	3	2	2	2	2	2	2	62	1
11128311115461	2011-2012	0	0	2	1	0	1	1	0	2	0	0	2	1	1	6	4	2	3	4	2	2	2	0	0	83.5	2
11128317116466	2011-2012	0	0	2	1	2	0	1	0	2	1	1	3	0	0	5	4	2	3	4	2	2	2	2	1	76	1
11128402111865	2011-2012	0	0	0	0	2	2	1	0	1	0	1	2	0	1	7	4	0	0	4	3	3	3	4	4	46.5	0
11128403114165	2011-2012	0	0	1	1	2	2	1	0	3	0	0	2	0	0	7	4	4	4	4	3	3	3	2	1	83	2
11128404124562	2011-2012	0	1	2	1	0	2	1	0	2	0	0	2	0	0	7	4	3	4	4	3	3	2	2	0	78.5	1
11128406122066	2011-2012	0	1	0	0	2	1	1	0	2	0	1	2	0	1	7	4	0	0	4	3	3	3	1	2	59	1
11128407115266	2011-2012	0	0	2	1	2	2	1	0	2	1	1	2	0	0	7	4	2	4	4	4	3	4	0	0	71	1
11128410125263	2011-2012	0	1	2	1	1	2	1	0	1	1	0	3	0	0	7	4	3	4	4	2	3	0	3	0	89.5	2
11128411112166	2011-2012	0	0	0	0	2	1	1	0	2	0	0	2	0	0	7	4	3	4	4	3	2	2	4	0	77	1
11128413123065	2011-2012	0	1	1	3	2	2	0	0	1	0	0	3	0	1	7	4	3	4	4	3	2	1	1	1	84.5	2
11128417114866	2011-2012	0	0	2	1	2	2	1	0	2	1	1	2	0	0	7	4	3	1	4	3	3	4	4	0	59	1
11128502123566	2011-2012	0	1	1	3	2	0	1	0	2	0	0	2	0	0	7	4	2	2	2	2	2	2	2	1	66.5	1
11128504123861	2011-2012	0	1	1	0	0	3	1	0	1	0	0	2	0	1	7	4	2	3	1	2	2	2	1	1	69	1
11128505111865	2011-2012	0	0	0	0	2	2	1	0	0	0	1	2	1	1	6	3	2	2	3	2	2	2	3	2	64.5	1
11128507116365	2011-2012	0	0	2	0	2	0	1	0	2	0	0	2	0	0	6	4	2	2	4	2	2	2	1	1	76	1
11128511115665	2011-2012	0	0	2	0	2	0	1	0	3	0	1	3	0	1	7	3	2	3	2	2	2	2	2	2	62	1
11128512115565	2011-2012	0	0	2	3	2	1	1	0	3	0	1	2	0	0	7	4	2	3	3	2	2	2	2	1	71.5	1
11128513124561	2011-2012	0	1	2	1	0	2	1	0	1	0	0	1	0	1	7	4	2	2	3	2	2	2	2	2	66.5	1
11128601125566	2011-2012	0	1	2	1	2	1	1	0	2	0	0	1	0	0	7	4	3	4	3	2	2	2	2	2	76	1
11128602123165	2011-2012	0	1	1	1	2	2	1	0	2	0	0	3	0	0	7	4	2	3	3	2	2	2	0	0	79	1
11128603122663	2011-2012	0	1	1	0	1	2	1	0	1	0	1	1	0	1	0	4	2	2	3	2	2	2	2	1	69	1
11128605122663	2011-2012	0	1	1	3	1	2	1	0	1	0	0	2	0	1	7	3	3	2	3	2	2	2	2	3	67	1
11128608115866	2011-2012	0	0	2	0	2	0	1	0	3	0	0	4	0	0	7	4	3	2	4	2	2	2	0	0	83.5	2
11128610125966	2011-2012	0	1	2	1	2	0	1	0	3	0	0	3	0	0	5	4	3	2	3	2	2	2	1	0	76.5	1
11128611116165	2011-2012	0	0	2	1	2	2	1	0	2	1	0	2	1	1	7	4	2	3	4	2	2	2	2	2	73.5	1
11128612113966	2011-2012	0	0	1	0	2	1	1	0	2	0	1	2	1	1	7	3	2	2	4	2	2	2	2	2	66.5	1
11128618125465	2011-2012	0	1	2	1	2	2	1	0	3	0	0	2	1	1	7	4	3	4	2	2	2	2	2	0	78.5	1
11128701113961	2011-2012	0	0	1	3	0	2	1	0	2	0	1	2	0	1	4	3	3	2	4	3	2	4	4	1	58	1
11128704126365	2011-2012	0	1	2	1	2	0	1	0	2	0	0	2	0	1	7	4	4	4	4	3	2	4	2	0	81.5	2
11128711115766	2011-2012	0	0	2	0	2	2	1	0	1	1	1	3	0	1	4	4	2	3	4	3	2	2	4	0	70	1
11128714114563	2011-2012	0	0	2	3	1	2	1	0	2	0	1	2	0	1	0	4	3	4	4	3	2	3	1	0	87	2
11128715122463	2011-2012	0	1	0	0	1	2	1	0	2	1	1	2	0	1	0	4	2	4	4	3	2	3	1	4	74.5	1
11128717116166	2011-2012	0	0	2	1	2	0	1	0	3	1	1	4	0	1	7	4	4	4	4	2	2	2	1	0	92.5	2
11128801115764	2011-2012	0	0	2	1	1	2	1	0	3	0	1	2	1	0	0	4	4	4	4	3	3	2	3	0	85.5	2
11128802116066	2011-2012	0	0	2	1	2	2	1	0	2	1	1	2	0	1	7	4	3	3	4	3	3	2	1	0	76.5	1
11128803122166	2011-2012	0	1	0	0	2	2	1	0	1	0	0	2	0	1	5	4	4	4	4	3	2	1	0	0	94	2
11128804124266	2011-2012	1	1	1	1	2	1	1	0	1	0	0	2	0	1	3	4	3	4	4	3	3	3	4	1	73.5	1
11128902123565	2011-2012	0	1	1	1	2	1	1	0	1	0	0	2	0	0	7	4	4	4	4	3	2	2	4	2	76.5	1
11128903113664	2011-2012	0	0	1	1	1	2	1	0	2	1	1	2	1	0	1	4	4	4	4	3	3	2	2	0	83	2
11128905115063	2011-2012	0	0	2	0	1	2	1	0	2	0	1	2	0	1	3	4	4	4	4	3	3	3	4	0	80.5	2
11128906116365	2011-2012	0	0	2	0	2	0	1	0	3	0	0	2	0	1	7	4	4	4	4	3	2	1	0	1	91.5	2
11128909115065	2011-2012	0	0	2	1	2	2	1	0	3	0	1	2	0	1	3	4	3	4	4	3	2	1	4	0	79.5	1
11128912121665	2011-2012	0	1	0	0	2	2	1	0	2	0	0	3	0	1	7	4	4	4	4	3	2	2	1	4	79	1
11129001114265	2011-2012	0	0	1	1	2	2	1	0	2	0	1	1	1	0	7	4	4	4	4	3	2	2	1	1	86.5	2
11129002123265	2011-2012	0	1	1	1	2	2	1	0	1	1	1	2	0	0	7	4	3	4	4	3	2	2	2	0	82	2
11129003114366	2011-2012	0	0	1	0	2	2	1	0	3	0	0	4	0	1	7	4	3	4	4	3	2	1	1	1	84.5	2
11129004124565	2011-2012	0	1	2	1	2	0	1	0	1	1	0	2	0	0	4	4	4	4	4	3	3	1	4	4	70.5	1
11129005114265	2011-2012	0	0	1	2	2	2	1	0	1	1	1	2	1	1	3	4	3	3	4	3	2	1	3	3	80	1
11129006116366	2011-2012	0	0	2	0	2	0	1	0	2	0	1	1	0	1	7	4	4	4	4	3	2	2	2	0	86.5	2
11129018126466	2011-2012	0	1	2	1	2	0	1	0	1	0	0	2	0	1	4	4	4	4	4	3	2	1	3	0	91.5	2
11129101124366	2011-2012	0	1	1	1	2	2	1	0	1	0	1	2	0	0	7	4	3	4	4	3	3	1	2	0	81	2
11129102124665	2011-2012	0	1	2	1	2	2	1	0	2	1	1	2	0	0	7	4	3	4	4	3	2	2	1	0	84.5	2
11129103114263	2011-2012	0	0	1	1	1	2	1	0	3	0	1	3	1	0	7	4	3	3	4	3	3	2	4	3	66.5	1
11129111115963	2011-2012	0	0	2	1	1	2	1	0	3	0	1	2	1	0	7	4	4	4	4	3	2	1	0	0	94	2
11129112115165	2011-2012	0	0	2	1	2	2	1	0	2	0	1	2	1	0	7	4	4	4	4	3	3	1	3	2	83	2
11129116113366	2011-2012	0	0	1	0	2	2	1	0	1	0	1	1	1	0	7	4	3	4	4	3	2	3	0	4	79.5	1
11129117114863	2011-2012	0	0	2	3	1	3	1	0	3	0	1	2	0	1	3	4	3	4	4	3	3	2	0	2	78.5	1
11129202114064	2011-2012	0	0	1	1	1	2	1	0	3	0	1	2	1	0	7	4	3	3	4	3	2	2	2	3	75	1
11129204126161	2011-2012	0	1	2	0	0	0	1	0	3	0	0	2	0	0	7	4	3	4	4	4	2	1	4	2	69.5	1
11129206125164	2011-2012	0	1	2	1	1	2	1	0	1	1	1	2	0	1	7	4	3	0	4	2	2	1	0	0	81	2
11129208125961	2011-2012	0	1	2	1	0	3	1	0	1	1	1	3	0	1	7	4	3	4	3	3	2	1	0	0	85	2
11129211115865	2011-2012	0	0	2	1	2	2	1	0	2	1	1	3	0	1	7	4	3	3	4	3	2	1	1	0	82.5	2
11129213112765	2011-2012	0	0	1	1	2	2	1	0	2	1	1	2	1	1	7	4	3	3	4	3	3	4	3	4	61.5	1
11129216112965	2011-2012	0	0	1	0	2	3	1	0	2	0	1	1	1	1	7	4	3	2	4	3	2	2	4	2	65	1
11129217116463	2011-2012	0	0	2	1	1	0	1	0	3	0	1	3	0	1	7	4	2	2	2	3	2	2	0	0	70.5	1
11129301125863	2011-2012	0	1	2	2	1	0	1	0	2	0	0	2	0	1	5	4	4	4	4	3	2	3	3	0	91.5	2
11129302113066	2011-2012	0	0	1	1	2	2	1	0	2	1	1	1	1	0	7	4	2	4	4	3	2	3	1	0	84.5	2
11129303111766	2011-2012	0	0	0	0	2	2	1	0	1	0	0	2	0	1	5	4	4	3	4	3	2	2	3	2	79.5	1
11129305112765	2011-2012	0	0	1	1	2	2	1	0	2	0	1	2	0	0	0	4	2	3	4	3	2	1	0	0	82.5	2
11129309124363	2011-2012	0	1	1	0	1	2	1	0	2	1	1	2	0	0	2	4	4	3	0	3	3	3	1	1	69	1
11129311112466	2011-2012	0	0	0	0	2	2	1	0	1	1	0	2	0	0	7	4	4	3	4	3	2	3	3	1	84.5	2
11129312125065	2011-2012	0	1	2	1	2	2	1	0	1	0	0	4	0	0	0	4	3	3	4	3	2	1	3	2	77.5	1
11129316112965	2011-2012	0	0	1	0	2	2	1	0	2	1	1	2	0	0	3	4	2	3	4	3	2	2	2	3	72.5	1
11129318125165	2011-2012	0	1	2	2	2	0	1	0	2	1	0	2	0	0	7	4	3	3	4	3	2	1	0	3	82.5	2
11129403114561	2011-2012	0	0	2	1	0	3	1	0	3	1	1	1	0	0	4	4	3	4	4	3	2	3	3	0	87	2
11129405113962	2011-2012	0	0	1	1	0	3	1	0	1	0	1	2	0	1	7	4	4	4	4	3	2	1	1	1	89	2
11129406124764	2011-2012	0	1	2	1	1	2	1	0	2	0	1	2	0	1	7	4	3	4	4	3	2	2	2	0	82	2
11129407115365	2011-2012	0	0	2	1	2	1	1	0	3	0	1	2	1	0	7	4	0	4	4	3	2	4	3	0	72	1
11129408126165	2011-2012	0	1	2	1	2	2	1	0	1	0	1	2	0	1	7	4	4	4	4	3	2	4	1	0	84	2
11129414124364	2011-2012	0	1	1	1	1	2	1	0	1	0	0	3	0	1	5	4	3	4	4	3	2	2	0	0	87	2
11129415113661	2011-2012	0	0	1	1	0	3	1	0	2	0	1	2	0	0	0	4	3	4	4	3	2	1	3	0	87	2
11129502123266	2011-2012	0	1	1	1	2	2	1	0	1	0	0	2	0	1	7	4	3	4	4	3	2	2	2	1	79.5	1
11129508113965	2011-2012	0	0	1	0	2	2	1	0	1	1	1	1	1	0	5	4	3	4	4	3	2	4	3	4	69.5	1
11129509125763	2011-2012	0	1	2	3	1	2	1	0	2	1	1	2	0	1	6	3	4	4	4	3	2	1	3	0	87	2
11129510124965	2011-2012	0	1	2	1	2	2	1	0	1	0	1	3	0	1	5	4	3	4	4	3	2	2	3	0	84.5	2
11129512125165	2011-2012	0	1	2	1	2	0	1	0	3	0	1	2	0	1	7	4	4	4	4	3	2	1	0	0	94	2
11129601114965	2011-2012	0	0	2	1	2	2	1	0	2	1	0	2	0	0	0	4	3	4	4	3	2	1	3	4	77	1
11129602114265	2011-2012	0	0	1	1	2	2	1	0	3	0	1	3	0	1	7	4	4	3	4	3	3	3	0	4	76	1
11129603113665	2011-2012	0	0	1	1	2	2	1	0	2	1	0	1	1	0	0	4	3	3	4	3	3	4	4	4	54	1
11129617113863	2011-2012	0	0	1	1	1	2	1	0	3	1	1	4	1	0	0	4	4	4	4	3	2	1	1	0	91.5	2
11129621122565	2011-2012	0	1	1	0	2	2	1	0	3	1	0	1	0	0	0	4	2	1	4	3	1	3	3	0	69	1
11129701123465	2011-2012	0	1	1	0	2	2	1	0	2	0	0	2	1	1	7	4	3	4	4	3	3	3	3	2	78.5	1
11129702125763	2011-2012	0	1	2	1	1	2	1	0	3	0	1	2	0	1	7	4	3	4	4	2	2	4	4	0	75.5	1
11129706125365	2011-2012	0	1	2	1	2	2	1	0	2	1	1	3	0	1	7	4	3	4	4	3	2	0	0	0	92	2
11129718115161	2011-2012	0	0	2	1	0	3	1	0	3	1	1	2	0	0	0	4	3	4	4	3	2	2	0	0	87	2
11129721116266	2011-2012	0	0	2	1	2	0	1	0	3	1	1	3	1	1	7	4	3	4	4	3	3	2	4	0	73.5	1
11129801113966	2011-2012	0	0	1	1	2	2	1	0	3	0	1	2	1	0	7	4	3	4	4	3	2	3	1	0	87	2
11129802123261	2011-2012	0	1	1	1	0	3	1	0	1	0	0	2	0	1	7	4	4	4	4	3	3	4	0	2	78	1
11129803114465	2011-2012	0	0	1	1	2	2	1	0	2	0	1	2	0	1	2	4	4	4	4	3	2	1	0	0	94	2
11129805113663	2011-2012	0	0	1	1	1	2	1	0	3	1	1	2	0	0	0	4	4	2	4	3	2	1	0	1	84.5	2
11129811112665	2011-2012	0	0	1	0	2	2	1	0	2	0	1	2	0	1	7	4	3	3	4	3	2	2	1	0	80	1
11129812115366	2011-2012	1	0	2	1	2	2	1	0	3	0	1	3	0	0	0	4	3	4	4	3	2	0	0	0	92	2
11129816124763	2011-2012	0	1	2	1	1	1	1	0	1	0	0	2	0	1	7	4	4	4	4	3	2	0	2	0	91.5	2
11129820113863	2011-2012	0	0	1	0	1	2	1	0	2	0	1	2	0	0	7	0	2	3	4	3	2	3	2	4	55.5	1
11129901114865	2011-2012	0	0	2	1	2	2	1	0	3	0	1	2	1	0	7	4	4	4	4	3	2	3	2	1	86.5	2
11129904123865	2011-2012	0	1	1	1	2	2	1	0	3	0	0	1	0	0	3	4	4	4	4	3	1	0	0	0	90.5	2
11129905123063	2011-2012	0	1	1	0	1	2	1	0	2	1	1	2	0	0	7	4	4	4	0	2	2	2	0	0	83	2
11129906122365	2011-2012	0	1	0	0	2	3	1	0	1	0	1	1	0	0	7	3	4	4	4	3	1	4	1	3	71	1
11129910124865	2011-2012	0	1	2	1	2	2	1	0	2	0	1	2	0	0	0	4	3	4	4	3	2	3	0	1	87	2
11129911115966	2011-2012	0	0	2	1	2	1	1	0	2	0	1	3	0	0	0	4	4	4	4	3	3	2	0	0	88	2
11129913124965	2011-2012	0	1	2	1	2	2	1	0	1	1	1	2	0	0	0	4	4	4	4	3	2	0	3	0	94	2
11130001113161	2011-2012	0	0	1	1	0	2	1	0	2	0	1	2	0	1	0	4	4	4	4	3	2	3	4	4	74	1
11130005114465	2011-2012	0	0	1	1	2	2	1	0	2	1	1	2	0	0	7	4	4	4	4	3	3	3	4	3	78	1
11130006115465	2011-2012	0	0	2	1	2	2	1	0	3	0	0	4	1	0	0	2	4	4	4	2	3	0	2	4	74.5	1
11130009126365	2011-2012	0	1	2	2	2	2	1	0	1	0	1	2	0	1	5	4	4	4	4	2	4	2	1	0	84	2
11130012122765	2011-2012	0	1	1	0	2	2	1	0	1	0	0	3	1	0	7	4	1	0	4	3	2	3	4	4	52.5	1
11130013115363	2011-2012	0	0	2	1	1	2	1	0	1	0	1	2	0	1	2	4	2	4	4	3	2	2	0	2	79.5	1
11130014115063	2011-2012	0	0	2	1	1	2	1	0	2	0	1	3	0	1	4	4	4	4	4	3	2	3	2	0	89	2
11130103114265	2011-2012	0	0	1	1	2	1	1	0	3	0	1	1	0	1	7	4	2	4	4	3	2	4	4	0	69.5	1
11130107116065	2011-2012	1	0	2	1	2	2	1	0	2	0	0	2	0	1	7	4	3	4	4	3	2	1	0	0	89.5	2
11130113123565	2011-2012	0	1	1	1	2	2	0	0	2	0	1	3	0	1	7	4	2	2	4	2	2	1	1	1	78.5	1
11130119125663	2011-2012	0	1	2	1	1	2	1	0	1	0	1	1	1	1	7	4	3	4	4	3	2	1	1	0	87	2
11130201115965	2011-2012	0	0	2	1	2	1	1	0	3	0	1	2	1	0	7	4	3	1	4	3	2	4	4	4	52.5	1
11130202123364	2011-2012	0	1	1	1	1	2	1	0	1	0	0	2	0	1	7	4	3	3	4	2	2	3	4	0	78.5	1
11130206116465	2011-2012	0	0	2	1	2	1	1	0	3	1	0	3	0	1	7	4	4	4	4	2	2	2	0	1	92.5	2
11130216114061	2011-2012	0	0	1	0	0	3	1	0	2	0	1	2	0	1	7	4	3	4	4	2	2	0	1	0	93	2
11130217115761	2011-2012	0	0	2	1	0	3	1	0	1	0	1	3	0	1	4	4	3	4	4	2	3	3	2	1	82	2
11130219125365	2011-2012	0	1	2	1	2	2	1	0	3	1	1	3	0	0	0	4	3	0	4	3	2	2	0	0	75	1
11130302124355	2011-2012	0	1	1	1	2	2	1	1	1	0	0	2	0	1	7	4	3	4	4	2	3	1	3	0	87	2
11130306125455	2011-2012	0	1	2	1	2	2	1	1	3	0	0	2	0	1	7	4	3	4	4	2	2	2	4	0	80.5	2
11130311111854	2011-2012	0	0	0	0	1	1	1	1	1	1	1	1	0	1	7	4	0	1	4	3	3	0	4	3	59	1
111303113543	2011-2012	0	0	1	1	1	0	1	1	2	1	0	3	0	0	0	4	2	4	3	3	2	2	3	3	75	1
11130315123453	2011-2012	1	1	1	0	1	2	1	1	1	0	0	3	0	0	1	4	3	4	4	2	2	3	4	0	83	2
11130402112155	2011-2012	0	0	0	0	2	2	1	1	3	0	0	2	0	1	7	4	4	0	4	4	1	4	0	0	63.5	1
11130403113856	2011-2012	0	0	1	1	2	2	0	1	1	1	1	2	0	1	7	4	0	2	4	2	1	2	0	0	70	1
11130406123655	2011-2012	0	1	1	0	2	3	1	1	1	0	0	2	0	0	7	4	3	1	4	2	3	2	4	3	65	1
11130409116455	2011-2012	0	0	2	1	2	2	1	1	2	0	0	3	0	1	7	4	3	4	4	2	3	0	0	0	92	2
11130410114454	2011-2012	0	0	1	0	1	2	1	1	2	0	0	2	0	1	7	4	2	4	4	2	3	3	3	3	82	2
11130411114155	2011-2012	0	0	1	0	2	1	1	1	2	1	1	2	0	1	7	4	3	4	4	3	2	3	1	1	84.5	2
111304124546	2011-2012	0	1	2	1	2	2	1	1	1	0	1	2	0	0	0	4	3	4	4	3	2	2	4	3	74.5	1
11130419115356	2011-2012	1	0	2	0	2	0	1	1	2	0	0	2	0	0	7	4	3	4	4	2	2	0	1	0	93	2
11130502123654	2011-2012	0	1	1	1	1	2	1	1	1	1	0	1	0	0	7	4	2	3	2	2	1	2	2	1	63	1
11130503124453	2011-2012	0	1	1	3	1	2	1	1	1	0	0	2	0	0	7	4	2	3	4	2	2	2	1	1	78.5	1
11130505122054	2011-2012	0	1	0	0	1	2	1	1	1	1	1	1	0	0	6	4	2	2	4	2	2	2	2	2	71	1
11130508112356	2011-2012	0	0	0	0	2	2	1	1	1	1	1	3	1	1	7	4	2	2	4	2	2	2	2	1	73.5	1
11130509115856	2011-2012	0	0	2	1	2	2	1	1	3	0	0	2	1	0	6	4	2	2	4	2	2	2	2	1	73.5	1
111305113545	2011-2012	0	0	1	1	2	3	1	1	2	1	1	1	0	0	0	4	3	2	4	3	2	2	4	3	67.5	1
11130520113256	2011-2012	0	0	1	0	2	2	1	1	2	1	1	1	1	1	0	4	1	3	3	2	2	2	2	1	69	1
11130602123352	2011-2012	0	1	1	1	0	3	1	1	2	0	0	3	0	1	7	4	3	4	4	3	2	3	4	3	77	1
11130604123254	2011-2012	0	1	1	1	1	2	1	1	1	0	0	2	0	0	7	4	3	4	4	3	3	0	2	0	83.5	2
11130610124655	2011-2012	0	1	2	1	2	2	1	1	2	0	0	2	0	0	7	4	3	4	4	3	2	2	4	4	67	1
11130611111655	2011-2012	0	0	0	0	2	2	1	1	1	0	0	2	0	1	7	4	1	0	4	3	3	1	4	0	59	1
111306115444	2011-2012	0	0	2	1	1	2	1	1	3	1	1	3	0	0	0	1	3	4	1	3	2	2	0	0	68	1
11130612115454	2011-2012	0	0	2	1	1	3	1	1	3	0	0	2	0	1	7	4	3	4	4	3	3	1	3	0	83.5	2
11130613113155	2011-2012	0	0	1	0	2	2	1	1	2	0	1	2	0	0	7	4	3	4	4	3	3	4	4	3	66	1
11130618114156	2011-2012	0	0	1	1	2	2	0	1	3	0	0	2	0	0	7	4	3	4	4	3	3	0	0	0	88.5	2
11130619123654	2011-2012	0	1	1	1	1	2	1	1	1	0	0	2	0	1	7	4	3	4	4	3	3	2	4	0	73.5	1
11130621112954	2011-2012	0	0	1	0	1	3	1	1	3	1	1	2	0	1	7	4	4	4	4	2	3	2	0	0	91.5	2
11130701115144	2011-2012	0	0	2	1	1	2	1	1	3	0	1	2	1	0	7	4	3	4	4	3	3	1	1	0	83.5	2
11130702122945	2011-2012	0	1	1	0	2	1	1	1	3	1	0	1	0	0	6	4	3	4	4	3	3	1	0	2	81	2
11130703113244	2011-2012	0	0	1	1	1	2	1	1	3	0	1	2	0	1	7	4	3	4	4	3	2	4	4	2	67	1
11130704124443	2011-2012	0	1	1	1	1	2	1	1	3	0	1	2	0	1	7	4	3	4	4	3	3	0	4	0	78.5	1
11130706121745	2011-2012	0	1	0	0	2	2	1	1	1	0	1	2	0	0	1	4	3	4	4	2	3	4	4	1	69.5	1
11130707116046	2011-2012	0	0	2	1	2	2	1	1	3	0	0	2	1	0	6	4	3	4	0	3	2	0	0	0	80	1
11130708125845	2011-2012	0	1	2	0	2	2	1	1	3	1	1	3	0	1	5	4	3	4	4	2	3	0	4	0	82	2
11130711112445	2011-2012	0	0	0	0	2	3	1	1	1	0	0	2	0	0	7	4	2	3	4	3	2	1	4	2	67.5	1
11130712126046	2011-2012	0	1	2	1	2	2	1	1	2	0	0	3	0	0	6	4	3	4	4	3	3	2	3	0	81	2
11130718115346	2011-2012	1	0	2	1	2	2	1	1	2	0	0	4	1	1	7	4	3	4	4	2	2	1	4	0	83	2
11130721121643	2011-2012	0	1	0	0	1	2	1	1	0	0	0	2	0	0	4	4	2	4	4	3	2	4	4	2	64.5	1
11130801114645	2011-2012	0	0	2	1	2	2	1	1	3	0	1	2	1	0	0	4	4	4	4	3	2	3	4	4	74	1
11130802114445	2011-2012	0	0	1	1	2	2	1	1	3	1	1	2	1	0	5	4	3	3	4	3	2	4	4	4	57.5	1
11130803113245	2011-2012	0	0	1	1	2	2	1	1	3	0	1	2	0	1	7	4	4	2	4	3	3	3	3	1	78.5	1
11130805114345	2011-2012	0	0	1	1	2	2	1	1	2	1	1	1	0	0	7	4	4	4	4	3	3	4	0	0	83	2
11130807116443	2011-2012	0	0	2	1	1	2	1	1	3	0	0	3	0	1	7	4	4	4	4	3	3	2	0	0	88	2
11130810126444	2011-2012	0	1	2	1	1	0	1	1	3	0	0	3	0	1	4	4	4	4	4	2	2	1	1	0	95	2
11130811115346	2011-2012	1	0	2	0	2	2	1	1	1	1	1	5	0	0	7	1	1	0	1	0	1	1	1	0	37.5	0
11130820116445	2011-2012	0	0	2	1	2	2	1	1	2	0	1	3	0	1	7	4	3	4	4	2	3	1	4	0	79.5	1
11130901115346	2011-2012	0	0	2	1	2	2	1	1	3	1	0	2	1	1	4	4	1	2	4	2	2	2	4	3	66	1
11130902124046	2011-2012	0	1	1	1	2	2	1	1	2	0	0	2	1	0	7	3	3	3	3	2	2	2	3	2	69.5	1
11130903114846	2011-2012	0	0	2	1	2	2	1	1	2	0	1	2	1	1	7	3	2	3	3	2	2	2	3	0	72	1
11130905113645	2011-2012	0	0	1	1	2	2	1	1	1	0	1	2	1	0	0	4	3	4	3	2	3	3	3	3	80	1
11130908126345	2011-2012	0	1	2	2	2	0	1	1	2	0	0	3	1	0	7	3	2	3	4	2	2	2	4	0	69	1
11130909112144	2011-2012	0	0	0	0	1	2	1	1	1	0	1	1	1	1	0	4	3	1	3	2	3	3	3	3	70.5	1
11130910126246	2011-2012	1	1	2	3	2	2	1	1	3	0	0	3	0	0	7	4	3	4	3	2	2	2	3	0	83.5	2
11130911113446	2011-2012	0	0	1	0	2	2	1	1	2	1	1	1	1	0	0	3	1	2	4	2	1	2	4	4	48	0
11130913124045	2011-2012	0	1	1	1	2	2	1	1	3	1	0	2	0	0	7	1	3	3	3	2	2	2	3	0	69.5	1
11130918113946	2011-2012	0	0	1	3	2	2	1	1	1	1	1	1	1	0	7	4	2	2	4	2	2	2	4	1	68.5	1
11131001113243	2011-2012	0	0	1	1	1	2	1	1	1	1	1	2	1	1	7	4	1	1	4	2	2	2	4	3	63.5	1
11131002124043	2011-2012	0	1	1	1	1	2	1	1	2	0	0	2	0	0	7	4	0	3	4	2	3	2	4	1	62.5	1
11131003113243	2011-2012	0	0	1	1	1	2	1	1	2	1	1	1	0	1	7	2	2	3	4	2	2	2	3	3	71.5	1
11131005114445	2011-2012	0	0	1	0	2	2	1	1	1	1	1	2	1	0	7	3	1	3	4	2	2	2	4	2	61.5	1
11131006122845	2011-2012	0	1	1	0	2	2	1	1	2	0	1	2	0	1	3	3	3	4	4	3	1	2	1	1	71.5	1
11131007112845	2011-2012	0	0	1	0	2	2	1	1	2	0	1	2	0	1	7	4	4	4	4	3	3	2	2	3	80.5	2
11131008115646	2011-2012	0	0	2	1	2	0	1	1	2	0	0	4	0	0	7	2	2	2	2	2	2	2	2	0	62	1
11131009123243	2011-2012	0	1	1	0	1	2	1	1	1	0	0	1	0	1	6	3	0	1	4	2	2	2	4	2	54	1
111310115446	2011-2012	0	0	2	0	2	2	1	1	2	0	1	2	0	1	7	4	3	3	4	2	2	1	0	0	88.5	2
11131016114344	2011-2012	0	0	1	0	1	2	1	1	2	1	1	2	1	1	7	4	4	4	4	3	2	3	2	3	86.5	2
11131021115545	2011-2012	0	0	2	0	2	2	1	1	3	0	1	2	1	1	7	3	2	2	4	2	2	2	4	0	66.5	1
11131102124246	2011-2012	0	1	1	1	2	2	1	1	3	0	0	3	0	1	5	4	3	0	4	3	3	4	1	4	54	1
11131104122946	2011-2012	1	1	1	1	2	0	1	1	3	0	1	2	0	1	2	4	3	0	4	3	3	4	4	4	46.5	0
11131105115041	2011-2012	0	0	2	3	0	3	0	1	3	0	1	2	0	1	7	4	4	4	4	3	1	2	0	0	85.5	2
11131112115245	2011-2012	0	0	2	0	2	2	1	1	3	0	0	2	0	1	7	4	4	4	4	3	2	0	0	0	96.5	2
11131113122242	2011-2012	0	1	0	0	0	2	1	1	1	0	0	3	0	1	7	4	3	2	4	2	3	2	2	2	70	1
11131118123346	2011-2012	0	1	1	1	2	2	0	1	2	0	0	2	0	0	7	4	3	4	4	3	2	2	0	1	84.5	2
11131119112644	2011-2012	0	0	1	1	1	2	1	1	1	1	1	2	1	1	0	0	3	0	4	3	3	0	4	4	44.5	0
11131201114343	2011-2012	0	0	1	1	1	3	1	1	2	1	1	2	0	1	7	4	3	4	4	3	2	1	0	0	89.5	2
11131204123745	2011-2012	0	1	1	1	2	2	1	1	2	1	1	2	0	0	7	4	4	1	4	3	2	1	3	3	79.5	1
11131207113443	2011-2012	0	0	1	1	1	2	1	1	1	0	0	2	0	0	5	4	4	4	4	3	2	3	4	4	74	1
11131209125145	2011-2012	1	1	2	3	2	2	1	1	3	1	0	1	0	1	7	4	4	4	4	2	2	0	0	0	100	2
11131211125645	2011-2012	1	1	2	1	2	0	1	1	2	1	0	4	0	0	2	0	3	3	4	3	2	0	1	0	73	1
11131213121744	2011-2012	0	1	0	0	1	2	0	1	1	0	1	2	0	1	7	4	3	4	4	3	2	2	4	4	67	1
11131214114245	2011-2012	0	0	1	1	2	2	0	1	3	0	0	2	0	0	7	4	4	4	4	4	2	0	3	1	86.5	2
11131216124741	2011-2012	0	1	2	1	0	2	1	1	2	0	1	3	0	0	0	4	4	4	4	3	2	1	1	1	89	2
11131218113342	2011-2012	0	0	1	0	0	2	1	1	2	0	1	1	0	1	7	4	2	4	4	3	2	2	1	1	79.5	1
11131301113943	2011-2012	0	0	1	1	1	2	1	1	3	0	1	1	0	1	0	4	3	1	4	3	2	4	3	3	67.5	1
11131302124143	2011-2012	0	1	1	1	1	2	1	1	0	0	0	1	0	0	7	4	4	4	4	3	2	4	0	2	81.5	2
11131303113143	2011-2012	0	0	1	0	1	3	1	1	1	0	1	1	0	0	7	4	3	4	4	3	2	1	0	4	79.5	1
11131312126445	2011-2012	0	1	2	1	2	0	1	1	3	0	0	3	0	1	7	4	3	4	4	3	2	0	1	0	89.5	2
11131315125042	2011-2012	0	1	2	3	0	3	1	1	1	0	0	2	0	1	7	4	4	4	4	0	2	0	0	0	89	2
11131316124845	2011-2012	0	1	2	3	2	2	1	1	1	1	1	2	0	1	7	4	2	2	4	3	2	1	0	0	80	1
11131318126443	2011-2012	0	1	2	1	1	3	1	1	3	0	0	3	0	0	7	0	4	4	4	3	2	1	1	0	79.5	1
11131404124635	2011-2012	0	1	2	3	2	2	1	1	1	0	0	1	0	1	7	4	4	2	2	1	1	0	3	0	71.5	1
11131407116334	2011-2012	0	0	2	1	1	2	1	1	1	0	1	2	0	0	7	4	2	4	4	2	2	2	3	0	85.5	2
11131412122733	2011-2012	0	1	1	0	1	2	1	1	1	1	1	3	0	0	7	4	1	1	3	2	2	2	3	2	64	1
111314123346	2011-2012	0	1	1	1	2	2	1	1	1	1	0	2	0	0	7	4	2	3	4	2	2	1	4	1	73.5	1
11131413114233	2011-2012	0	0	1	1	1	2	1	1	2	0	1	1	0	0	7	4	3	1	3	2	2	2	3	3	71.5	1
11131418123731	2011-2012	0	1	1	3	0	2	1	1	1	1	1	1	0	1	3	2	3	2	4	2	2	2	3	2	69	1
11131419122136	2011-2012	0	1	0	0	2	2	1	1	1	1	1	1	0	0	6	2	4	3	3	2	2	2	3	2	71.5	1
11131421115436	2011-2012	0	0	2	1	2	2	1	1	3	0	1	1	1	0	7	0	3	4	3	2	2	2	2	2	64	1
11131504124431	2011-2012	0	1	1	1	0	3	1	1	1	0	1	2	1	1	1	4	3	4	4	3	2	2	1	1	82	2
11131512126035	2011-2012	0	1	2	1	2	2	1	1	2	0	1	2	1	0	0	0	3	4	4	3	2	0	0	0	80	1
11131517124836	2011-2012	0	1	2	3	2	2	1	1	3	0	0	2	0	0	0	4	4	4	4	3	2	2	0	0	91.5	2
11131520115735	2011-2012	0	0	2	1	2	1	1	1	2	0	1	2	0	1	7	4	3	4	3	3	2	2	0	0	82.5	2
11131521116034	2011-2012	1	0	2	1	1	2	1	1	3	1	1	3	0	0	0	4	3	4	4	3	2	2	0	4	77	1
11131522126336	2011-2012	1	1	2	1	2	0	1	1	2	0	0	4	0	0	0	4	4	3	4	3	2	1	0	0	89.5	2
11131601114831	2011-2012	0	0	2	0	0	3	1	1	2	1	1	2	0	0	2	3	4	4	2	2	3	2	0	0	80	1
11131605114233	2011-2012	0	0	1	1	1	2	1	1	2	0	1	2	1	0	7	4	1	0	4	3	2	1	0	0	72.5	1
11131608115033	2011-2012	0	0	2	1	1	2	1	1	1	0	0	2	0	1	3	4	3	4	4	3	2	1	2	3	82	2
11131609122332	2011-2012	0	1	0	0	0	2	1	1	1	1	1	1	0	0	7	4	4	4	2	3	2	2	4	4	64.5	1
11131612125333	2011-2012	0	1	2	1	1	2	1	1	2	0	1	3	0	0	2	4	4	4	1	3	3	1	1	0	78.5	1
11131613113431	2011-2012	0	0	1	3	0	2	1	1	2	0	1	2	0	1	7	4	4	4	4	3	3	3	1	0	88	2
11131615114831	2011-2012	0	0	2	1	0	3	1	1	2	0	1	3	0	0	2	4	3	4	4	3	2	2	0	0	87	2
11131616123432	2011-2012	0	1	1	1	0	3	1	1	1	1	1	2	0	0	7	4	2	4	3	3	4	2	3	3	66.5	1
11131617112032	2011-2012	0	0	0	0	0	2	1	1	1	0	1	1	0	0	0	4	2	4	4	3	2	3	4	0	77	1
11131704122832	2011-2012	0	1	1	1	0	3	1	1	1	0	1	1	0	1	7	4	3	3	4	3	2	2	2	0	77.5	1
11131712123435	2011-2012	0	1	1	0	2	2	1	1	1	1	1	2	0	0	7	4	3	2	4	3	2	2	4	2	65	1
11131713121631	2011-2012	0	1	0	0	0	2	1	1	0	0	0	2	0	1	7	4	1	4	4	3	2	4	3	3	72	1
11131723116333	2011-2012	0	0	2	1	1	2	1	1	3	0	0	4	0	1	7	4	0	4	4	2	2	1	3	4	73	1
11131801121615	2011-2012	0	1	0	0	2	2	1	1	3	0	0	2	0	1	7	4	3	3	4	3	3	4	4	1	61.5	1
11131802123413	2011-2012	0	1	1	1	1	2	1	1	1	0	1	3	0	0	7	4	3	4	4	3	3	2	1	1	78.5	1
11131805112111	2011-2012	0	0	0	0	0	2	1	1	2	0	1	2	0	0	7	4	1	1	4	3	3	4	1	0	61.5	1
11131808125913	2011-2012	0	1	2	1	1	3	1	1	3	0	0	2	0	1	7	4	4	4	4	3	3	3	0	0	90.5	2
11131809115713	2011-2012	0	0	2	1	1	2	1	1	2	0	1	3	0	0	7	4	3	4	4	3	3	4	0	0	78.5	1
11131811115614	2011-2012	0	0	2	1	1	2	1	1	2	0	1	2	0	1	7	4	3	4	4	3	3	3	0	3	83.5	2
11131812122316	2011-2012	1	1	0	0	2	2	1	1	2	1	0	2	0	0	7	4	3	4	4	3	2	2	4	0	77	1
11131813113811	2011-2012	0	0	1	1	0	3	1	1	2	0	0	1	0	1	7	4	3	4	4	3	3	3	4	0	76	1
11131816116411	2011-2012	0	0	2	2	0	3	1	1	3	0	1	3	0	1	7	4	0	4	4	3	1	4	0	0	68.5	1
11131817113514	2011-2012	0	0	1	0	1	3	1	1	1	0	1	2	1	1	7	4	3	0	4	3	3	2	0	1	69	1
11131904122811	2011-2012	0	1	1	0	0	3	1	1	2	0	1	1	0	1	7	4	4	4	4	3	3	3	3	0	88	2
11131906115611	2011-2012	0	0	2	1	0	3	1	1	2	0	1	2	0	1	7	4	4	4	4	2	2	1	3	1	92.5	2
11131908125113	2011-2012	0	1	2	1	1	2	1	1	1	0	1	2	1	1	7	4	4	4	4	3	2	1	4	0	84	2
111319116141	2011-2012	0	0	2	1	0	3	1	1	1	0	0	1	0	0	7	4	1	0	4	3	2	2	1	2	62.5	1
11131915114612	2011-2012	0	0	2	1	0	3	1	1	2	0	1	1	0	1	7	4	3	4	4	3	2	2	2	0	82	2
11131919124813	2011-2012	0	1	2	1	1	2	1	1	1	0	1	2	1	1	7	4	4	4	0	2	2	0	0	0	88	2
11131920125212	2011-2012	0	1	2	1	0	3	1	1	2	0	1	2	0	1	3	4	4	4	4	3	3	3	2	0	85.5	2
11131921115211	2011-2012	0	0	2	3	0	3	1	1	2	0	1	2	1	1	7	4	3	4	2	2	2	1	1	0	83.5	2
11132001123313	2011-2012	0	1	1	1	1	2	1	1	1	1	0	2	0	0	7	4	3	4	4	3	2	0	4	4	72	1
11132003114412	2011-2012	0	0	1	3	0	2	1	1	2	1	1	2	0	1	7	4	3	0	4	3	2	4	4	0	60	1
11132004122815	2011-2012	1	1	1	0	2	3	1	1	1	1	0	2	0	0	7	4	3	4	4	2	2	1	4	1	80.5	2
11132007114911	2011-2012	0	0	2	0	0	2	1	1	1	1	1	2	0	1	7	4	3	3	4	2	2	1	0	0	88.5	2
11132018126413	2011-2012	0	1	2	2	1	1	1	1	3	0	0	2	0	1	7	4	2	4	4	3	2	3	0	0	87	2
11132021114815	2011-2012	0	0	2	3	2	2	1	1	1	1	1	2	0	1	7	4	3	4	4	2	2	2	3	0	88	2
11132102124915	2011-2012	0	1	2	1	2	2	1	1	3	0	0	2	0	0	7	4	2	4	4	2	3	2	1	0	82	2
11132103113712	2011-2012	0	0	1	1	0	2	1	1	2	1	1	2	1	1	7	4	3	4	4	3	3	2	4	2	68.5	1
11132105113014	2011-2012	0	0	1	0	1	2	1	1	2	0	1	2	1	0	7	4	3	4	4	2	2	3	1	1	88	2
11132106123413	2011-2012	0	1	1	1	1	2	1	1	1	0	0	1	0	1	7	4	2	4	4	3	3	0	4	0	76	1
11132108115713	2011-2012	1	0	2	1	1	2	1	1	1	1	1	2	0	0	7	4	3	4	4	3	3	1	0	0	86	2
11132109116315	2011-2012	0	0	2	1	2	1	1	1	2	1	1	2	0	1	7	4	3	4	4	3	3	1	0	0	86	2
11132112126316	2011-2012	1	1	2	1	2	1	1	1	1	1	0	4	0	0	7	4	3	4	4	3	3	2	1	0	81	2
11132113123616	2011-2012	0	1	1	3	2	2	1	1	1	1	0	3	0	0	7	4	2	0	4	2	2	1	0	2	73.5	1
11132116123913	2011-2012	0	1	1	1	1	3	1	1	1	0	0	2	0	1	7	4	3	2	4	2	3	3	0	0	82.5	2
11132120125515	2011-2012	0	1	2	1	2	0	1	1	2	0	1	2	0	0	7	4	3	4	4	2	3	2	4	0	77	1
11132201113816	2011-2012	0	0	1	1	2	2	1	1	2	1	0	2	1	1	7	4	3	4	4	3	3	3	4	4	66	1
11132205123815	2011-2012	0	1	1	3	2	2	1	1	1	0	1	2	0	1	2	4	3	4	4	3	3	3	4	3	73.5	1
11132206124311	2011-2012	0	1	1	1	0	3	1	1	1	0	1	2	0	1	7	3	4	4	4	3	3	4	2	0	73.5	1
11132207113113	2011-2012	0	0	1	1	1	2	1	1	2	0	1	2	0	1	1	0	3	4	4	3	3	0	4	0	66.5	1
11132208122613	2011-2012	0	1	1	0	1	2	1	1	1	1	0	2	0	1	3	4	3	4	4	3	3	4	4	2	63.5	1
11132210125911	2011-2012	0	1	2	2	0	2	1	1	1	1	1	3	1	0	7	0	3	1	4	3	3	0	0	4	57	1
11132213113813	2011-2012	0	0	1	1	1	2	1	1	3	1	1	2	0	0	7	4	3	2	4	3	3	2	2	1	69	1
11132215121815	2011-2012	0	1	0	0	2	2	1	1	1	0	1	2	0	1	7	4	3	3	4	3	3	3	4	1	69	1
11132216124013	2011-2012	0	1	1	1	1	2	1	1	3	0	1	2	1	0	7	4	3	4	4	3	3	2	4	1	71	1
11132222125016	2011-2012	0	1	2	1	2	1	1	1	3	0	0	3	1	0	7	3	3	4	4	3	3	3	4	0	71.5	1
11132303121716	2011-2012	0	1	0	0	2	1	1	1	0	0	0	1	0	0	7	4	1	0	4	3	3	0	4	1	59	1
11132304124015	2011-2012	1	1	1	1	2	2	1	1	2	1	0	3	0	0	7	4	1	4	4	3	3	4	2	1	66	1
11132307125216	2011-2012	0	1	2	1	2	1	1	1	2	0	0	2	0	1	7	2	4	4	4	3	3	1	4	0	73.5	1
11132308116215	2011-2012	0	0	2	1	2	0	1	1	1	1	1	3	0	0	7	4	2	1	4	3	3	4	0	0	66.5	1
11132310125214	2011-2012	0	1	2	1	1	2	1	1	1	1	0	1	0	1	7	4	3	4	4	3	4	1	4	0	71	1
11132311115215	2011-2012	0	0	2	1	2	2	1	1	1	1	0	2	1	1	2	4	2	2	4	2	3	3	4	0	70	1
11132312113615	2011-2012	0	0	1	0	2	2	1	1	1	0	1	1	0	1	7	4	2	4	4	3	3	1	4	1	71	1
11132401122814	2011-2012	0	1	1	0	1	2	1	1	2	1	0	3	0	0	7	3	2	3	2	2	2	1	1	1	69.5	1
11132402123915	2011-2012	0	1	1	1	2	2	1	1	2	0	0	1	0	1	7	4	2	2	4	2	2	2	2	2	71	1
11132403116215	2011-2012	0	0	2	1	2	2	1	1	3	0	0	2	0	0	7	4	2	3	4	2	2	2	3	2	76	1
11132404113013	2011-2012	0	0	1	1	1	2	1	1	2	0	1	3	1	1	7	2	1	2	4	2	2	2	1	2	64	1
11132405123816	2011-2012	0	1	1	0	2	2	1	1	2	0	0	3	0	1	0	4	2	2	3	2	2	2	3	2	69	1
11132408113216	2011-2012	0	0	1	0	2	2	1	1	2	0	1	1	1	1	0	4	2	3	4	2	2	2	2	1	76	1
11132409112115	2011-2012	0	0	0	0	2	2	1	1	1	0	0	1	0	0	7	4	2	3	4	2	2	2	1	1	78.5	1
11132412125616	2011-2012	0	1	2	1	2	1	1	1	2	0	0	2	0	0	7	4	2	3	2	2	2	2	2	2	66.5	1
11132501114812	2011-2012	0	0	2	1	0	3	1	1	2	0	1	2	0	0	7	4	3	3	4	3	2	3	2	0	80	1
11132502125115	2011-2012	0	1	2	1	2	2	1	1	1	1	1	3	0	1	7	4	4	4	4	3	2	1	0	0	94	2
11132503112013	2011-2012	0	0	0	0	1	3	1	1	1	0	1	1	0	1	0	4	2	2	4	3	3	3	4	1	64	1
11132505112813	2011-2012	0	0	1	0	1	2	1	1	1	1	1	2	0	1	7	4	3	2	4	3	2	0	0	1	82.5	2
11132506123012	2011-2012	0	1	1	1	0	2	1	1	1	0	1	3	0	1	2	4	3	4	4	3	2	2	3	3	82	2
11132516114715	2011-2012	0	0	2	1	2	2	1	1	1	0	1	3	0	1	0	4	4	4	4	3	2	1	0	0	94	2
11132604124313	2011-2012	0	1	1	1	1	1	1	1	1	0	0	3	0	0	7	2	2	4	4	2	2	2	4	3	68.5	1
11132610115416	2011-2012	1	0	2	1	2	1	1	1	2	0	0	3	1	0	6	4	2	3	4	2	2	2	4	1	71	1
11132614121716	2011-2012	0	1	0	0	2	2	1	1	0	0	0	3	1	0	6	3	1	2	3	2	2	2	3	0	67	1
11132615112415	2011-2012	0	0	0	3	2	1	1	1	1	0	0	3	1	1	5	4	1	4	3	2	1	1	3	2	70	1
11132618124715	2011-2012	1	1	2	2	2	2	1	1	1	1	1	2	1	0	7	4	1	3	4	2	2	2	4	3	68.5	1
11132619112216	2011-2012	0	0	0	0	2	3	1	1	2	0	1	2	0	1	5	2	2	4	4	2	1	2	2	3	67.5	1
11132701124715	2011-2012	1	1	2	1	2	2	1	1	2	1	1	3	1	0	4	4	4	4	4	3	2	3	0	3	91.5	2
11132702123611	2011-2012	0	1	1	1	0	3	1	1	1	1	0	2	0	0	3	4	4	4	4	3	3	3	1	1	85.5	2
11132703111714	2011-2012	0	0	0	0	1	2	1	1	0	0	0	2	0	1	7	4	2	1	4	3	2	4	4	3	57.5	1
11132707114513	2011-2012	0	0	2	3	1	2	1	1	3	0	1	1	0	1	3	4	4	2	4	4	2	4	1	4	62	1
11132709122713	2011-2012	0	1	1	0	1	2	1	1	1	0	1	1	0	1	2	4	4	4	4	4	2	3	0	0	89	2
11132711114615	2011-2012	0	0	2	0	2	2	1	1	3	0	1	2	0	1	6	4	2	4	4	3	2	3	4	1	74.5	1
11132713114813	2011-2012	0	0	2	1	1	2	1	1	2	0	0	4	0	0	0	4	4	4	4	4	2	0	0	0	91.5	2
11132718123616	2011-2012	0	1	1	1	2	2	1	1	1	0	0	2	0	1	7	4	4	4	4	2	2	1	1	0	95	2
11132802123913	2011-2012	0	1	1	1	1	2	1	1	2	0	0	2	0	1	6	4	4	4	4	2	2	1	1	0	95	2
11132816124811	2011-2012	0	1	2	1	0	2	1	1	1	1	1	1	1	1	6	2	4	4	4	2	2	1	1	2	83	2
11132818122512	2011-2012	0	1	1	0	0	2	1	1	1	1	0	2	1	1	6	4	4	2	4	2	1	2	0	0	82	2
11132820115812	2011-2012	1	0	2	1	0	2	1	1	1	1	0	2	0	0	6	4	2	4	3	2	2	1	1	1	81	2
11132823124413	2011-2012	0	1	1	0	1	2	1	1	2	1	0	1	1	1	4	2	0	4	3	2	2	2	3	3	66.5	1
111401124445	2011-2012	0	1	1	1	2	2	1	1	1	0	1	1	0	1	7	4	3	4	4	3	0	1	2	0	73.5	1
111404114941	2011-2012	0	0	2	3	0	3	1	1	1	0	0	2	0	1	7	4	2	4	4	2	1	2	0	0	82	2
111406125343	2011-2012	1	1	2	1	1	2	1	1	2	1	1	4	0	1	7	4	4	4	4	3	1	0	0	1	88	2
111414123145	2011-2012	1	1	1	0	2	2	0	1	1	1	0	3	0	1	7	4	4	4	4	4	0	3	4	4	58	1
111423125145	2011-2012	0	1	2	0	2	3	0	1	3	1	0	2	0	0	7	4	4	4	4	2	4	0	0	0	91.5	2
111505114435	2011-2012	0	0	1	1	2	2	1	1	2	0	1	2	0	1	7	4	1	4	4	3	1	3	1	1	73.5	1
111506122135	2011-2012	0	1	0	0	2	2	1	1	1	1	1	1	0	0	7	4	3	1	4	3	3	2	0	4	64	1
111508115234	2011-2012	0	0	2	1	1	2	1	1	2	0	1	2	0	1	7	4	4	0	4	1	0	0	4	0	61	1
111510125635	2011-2012	1	1	2	3	2	2	1	1	1	0	0	4	0	0	0	1	1	0	4	0	1	1	4	3	37	0
111513112936	2011-2012	0	0	1	1	2	2	1	1	1	1	1	1	0	1	7	4	4	2	4	2	4	1	4	4	62	1
111514123731	2011-2012	0	1	1	1	0	3	1	1	1	0	0	3	0	1	7	4	2	4	4	0	2	0	1	0	79.5	1
111602123636	2011-2012	0	1	1	1	2	2	1	1	1	1	1	2	0	0	0	0	4	3	4	3	3	3	1	4	61.5	1
111606123732	2011-2012	0	1	1	1	0	3	1	1	3	0	0	4	0	0	0	4	4	4	4	4	2	0	4	4	71.5	1
1116122566	2011-2012	0	1	1	0	2	1	1	0	1	1	1	1	1	0	0	4	1	2	4	2	2	2	2	1	71	1
111614123433	2011-2012	0	1	1	3	1	2	1	1	1	1	0	1	1	0	0	1	3	1	4	3	0	1	0	4	49.5	0
111618124332	2011-2012	0	1	1	1	0	2	1	1	2	0	0	2	1	1	7	4	4	4	4	4	2	0	0	1	89	2
111619113131	2011-2012	0	0	1	1	0	2	1	1	2	0	1	2	0	1	7	3	3	0	4	4	0	1	0	0	57	1
111622114435	2011-2012	0	0	1	1	2	2	0	1	1	1	1	3	0	1	5	4	3	1	4	1	2	0	2	1	72.5	1
111624123235	2011-2012	0	1	1	1	2	2	0	1	1	0	0	2	0	1	7	4	4	4	4	2	2	0	1	4	87.5	2
111701114611	2011-2012	0	0	2	1	0	3	1	1	2	1	1	2	0	1	3	4	4	4	4	3	2	3	0	0	94	2
111702124513	2011-2012	1	1	2	1	1	2	1	1	3	1	1	4	0	1	7	0	3	2	4	3	3	3	0	4	57	1
111711115713	2011-2012	0	0	2	1	1	2	1	1	3	0	1	3	0	1	2	4	3	4	4	1	3	4	4	0	66	1
111712122413	2011-2012	0	1	0	0	1	3	1	1	1	0	1	2	0	1	7	0	4	4	4	1	1	4	4	2	51	1
111718126411	2011-2012	0	1	2	1	0	2	1	1	1	0	0	1	0	1	7	4	4	4	4	1	1	0	0	0	88	2
111801122415	2011-2012	0	1	0	1	2	2	0	1	1	0	0	2	0	0	0	4	3	3	4	2	2	1	4	3	76	1
111803112715	2011-2012	0	0	1	1	2	2	1	1	1	0	0	2	0	0	5	4	1	4	4	2	0	4	1	4	57	1
111805116014	2011-2012	0	0	2	1	1	2	1	1	2	0	1	2	0	0	0	4	2	1	4	3	3	2	4	0	61.5	1
111807125916	2011-2012	0	1	2	0	2	2	1	1	3	0	0	3	0	0	3	4	3	2	4	2	2	0	0	3	86	2
111810126412	2011-2012	0	1	2	0	0	3	1	1	2	0	1	2	0	1	7	4	4	4	4	2	1	1	0	0	91.5	2
111811122413	2011-2012	0	1	0	0	1	2	1	1	1	0	1	2	0	1	7	4	2	3	4	4	1	4	4	2	49	0
111814123015	2011-2012	0	1	1	1	2	2	1	1	1	1	0	2	0	1	7	4	4	4	4	2	3	0	1	4	84	2
111816125816	2011-2012	0	1	2	1	2	2	1	1	2	0	1	3	0	0	7	4	3	4	4	3	2	2	1	0	84.5	2
111901124115	2011-2012	0	1	1	1	2	1	1	1	2	0	1	2	0	0	0	4	1	4	1	2	1	3	0	4	62.5	1
111904123615	2011-2012	0	1	1	1	2	3	1	1	1	1	0	3	0	0	0	3	1	0	4	1	2	2	3	2	55.5	1
111905114614	2011-2012	0	0	2	1	1	2	1	1	2	0	0	2	0	1	7	4	3	4	4	2	2	4	4	0	75.5	1
111910126215	2011-2012	0	1	2	1	2	0	1	1	3	0	0	3	0	1	3	4	3	4	4	3	2	2	4	1	74.5	1
111911115415	2011-2012	0	0	2	1	2	2	1	1	3	1	0	5	0	0	0	4	4	0	4	3	2	2	4	0	69.5	1
111912122816	2011-2012	0	1	1	0	2	2	1	1	1	1	1	2	0	0	0	4	3	4	4	2	2	2	4	0	80.5	2
111914113615	2011-2012	0	0	1	3	2	1	1	1	1	1	1	3	0	0	0	4	3	1	3	3	2	3	3	3	70.5	1
112002123864	2011-2012	0	1	1	1	1	2	1	0	2	1	0	2	0	1	7	3	3	3	4	3	2	3	2	0	75.5	1
112003114764	2011-2012	0	0	2	1	1	2	1	0	2	0	1	2	0	1	7	4	4	3	4	2	2	1	0	0	93	2
112006122864	2011-2012	0	1	1	1	1	2	1	0	1	1	1	2	0	1	3	4	3	3	4	3	2	3	2	0	80	1
112008115466	2011-2012	0	0	2	1	2	2	1	0	3	0	1	2	1	1	7	4	3	4	4	3	2	2	2	1	79.5	1
112009114966	2011-2012	0	0	2	3	2	2	1	0	1	1	0	2	0	1	7	4	3	4	4	2	2	1	4	2	78	1
112010126166	2011-2012	0	1	2	1	2	2	1	0	2	0	1	3	0	0	7	4	3	2	4	2	2	0	0	0	88.5	2
112011112363	2011-2012	0	0	0	0	1	2	1	0	1	1	0	2	0	1	7	4	3	0	4	3	1	3	3	3	66.5	1
11201115351	2011-2012	0	0	2	1	0	3	1	1	2	1	1	2	0	1	5	4	3	3	4	3	3	2	3	2	71.5	1
112017111866	2011-2012	0	0	0	0	2	2	1	0	2	0	0	2	0	1	7	4	3	1	4	3	2	1	2	2	70	1
11202124653	2011-2012	0	1	2	1	1	2	1	1	3	0	1	2	0	1	6	4	3	2	4	3	2	2	3	1	75	1
11203114653	2011-2012	0	0	2	0	1	2	1	1	2	0	1	2	0	1	5	4	3	3	4	3	2	2	2	1	75	1
11204124555	2011-2012	0	1	2	1	2	2	1	1	3	0	0	3	0	0	0	4	4	4	4	2	3	1	2	3	86.5	2
11205114853	2011-2012	0	0	2	1	1	2	1	1	2	0	1	2	0	1	6	4	4	4	4	3	2	1	1	0	91.5	2
11206122655	2011-2012	0	1	1	0	2	2	1	1	1	1	1	1	1	0	0	4	2	4	4	3	2	2	2	1	77	1
11209125955	2011-2012	0	1	2	0	2	1	1	1	1	0	0	4	1	0	0	4	3	1	4	2	3	3	2	2	70	1
112101113861	2011-2012	0	0	1	1	0	3	1	0	2	1	1	2	0	1	7	1	3	4	4	3	3	2	4	2	59	1
112102122364	2011-2012	0	1	0	0	1	2	1	0	3	1	0	1	0	1	7	4	4	4	4	3	2	4	0	0	86.5	2
112106124763	2011-2012	0	1	2	0	1	2	1	0	1	0	1	2	0	1	0	2	4	1	3	2	2	2	1	1	69	1
112109121866	2011-2012	0	1	0	0	2	2	1	0	1	0	0	3	0	0	7	4	2	2	4	3	2	4	0	0	72.5	1
112110115564	2011-2012	1	0	2	3	1	2	1	0	2	0	0	4	0	0	7	4	4	4	4	2	2	4	2	0	85	2
11211113751	2011-2012	0	0	1	0	0	3	1	1	2	0	1	3	0	0	0	4	2	2	4	3	2	1	2	1	72.5	1
112113124361	2011-2012	0	1	1	1	0	3	1	0	1	1	1	2	0	1	1	4	4	4	4	3	2	0	0	0	96.5	2
112117113366	2011-2012	0	0	1	0	2	2	1	0	2	0	1	2	0	1	2	4	4	4	4	3	2	4	1	3	81.5	2
11219115655	2011-2012	0	0	2	0	2	0	1	1	3	0	0	4	0	1	7	4	3	4	3	3	2	2	2	0	77.5	1
112201115564	2011-2012	0	0	2	1	1	2	1	0	2	0	1	2	0	1	3	4	4	4	4	2	2	0	0	0	100	2
112202124066	2011-2012	0	1	1	1	2	2	1	0	1	0	1	1	0	1	7	4	4	4	4	2	2	2	2	1	87.5	2
112203122266	2011-2012	0	1	0	0	2	2	1	0	1	1	1	2	0	0	0	4	0	0	4	3	2	4	3	4	50	0
112207125065	2011-2012	0	1	2	1	2	2	1	0	1	1	0	2	0	1	7	4	2	4	4	3	2	1	4	1	74.5	1
112208113265	2011-2012	0	0	1	0	2	2	1	0	2	0	1	1	1	0	7	4	4	0	4	2	1	2	0	1	74.5	1
112209123366	2011-2012	0	1	1	0	2	2	1	0	3	0	0	2	0	0	2	4	2	1	2	3	2	2	3	3	63	1
112211112566	2011-2012	0	0	1	0	2	3	1	0	1	0	1	1	0	0	0	4	4	2	0	3	1	2	0	2	61.5	1
112216112365	2011-2012	0	0	0	0	2	2	1	0	1	1	1	1	0	1	7	4	4	0	4	2	2	4	3	3	73	1
112217121966	2011-2012	0	1	0	0	2	2	1	0	2	0	1	2	0	1	7	4	4	4	4	2	2	3	0	0	97.5	2
112302123065	2011-2012	0	1	1	0	2	2	1	0	1	1	0	2	0	0	0	4	3	1	4	3	3	3	1	4	64	1
112304123565	2011-2012	0	1	1	3	2	2	1	0	1	1	0	4	0	1	7	4	4	4	4	3	2	2	3	2	84	2
112305114461	2011-2012	0	0	1	1	0	2	1	0	2	0	0	2	0	1	7	4	3	4	4	3	2	3	3	1	84.5	2
112306124961	2011-2012	0	1	2	3	0	3	1	0	2	0	1	2	0	1	7	4	3	4	4	2	2	2	0	0	90.5	2
112317113361	2011-2012	0	0	1	1	0	2	1	0	2	0	0	2	0	1	7	4	3	1	4	3	2	3	3	1	75	1
112402123355	2011-2012	0	1	1	1	2	3	1	1	1	0	0	2	0	1	7	4	3	4	4	3	2	2	3	2	79.5	1
112403114054	2011-2012	0	0	1	1	1	2	1	1	2	0	0	2	0	1	7	4	3	4	4	3	1	1	1	1	78.5	1
112404124055	2011-2012	1	1	1	3	2	2	0	1	1	1	1	3	0	1	7	4	3	2	4	3	2	1	3	3	77.5	1
112416123253	2011-2012	0	1	1	1	1	3	1	1	1	0	0	2	0	1	7	4	4	4	4	3	2	2	0	0	91.5	2
112501113554	2011-2012	0	0	1	1	1	2	1	1	1	1	0	2	0	1	7	4	4	4	4	4	2	3	0	3	86.5	2
112503114753	2011-2012	0	0	2	1	1	2	1	1	2	1	1	2	0	0	7	4	3	2	2	4	2	2	0	3	65.5	1
112506123453	2011-2012	0	1	1	1	1	3	1	1	1	0	1	2	0	0	7	4	4	4	4	3	3	3	4	4	70.5	1
112509111953	2011-2012	0	0	0	0	1	2	1	1	1	1	0	2	0	1	0	4	3	3	4	3	2	2	0	0	82.5	2
112513114654	2011-2012	0	0	2	1	1	2	1	1	3	1	1	2	0	0	7	4	2	0	4	3	2	2	1	4	60	1
112518124654	2011-2012	0	1	2	1	1	2	1	1	3	1	0	2	0	1	3	4	4	4	4	2	2	3	1	1	92.5	2
112601114055	2011-2012	0	0	1	1	2	2	1	1	2	1	1	2	0	0	2	4	4	0	3	3	2	1	0	0	77.5	1
112602124156	2011-2012	0	1	1	1	2	1	1	1	2	0	0	2	0	1	7	4	3	4	4	3	2	1	1	0	87	2
112603123156	2011-2012	0	1	1	0	2	2	1	1	2	1	0	2	0	1	7	3	3	3	4	3	3	2	3	0	72	1
112605113155	2011-2012	0	0	1	1	2	2	1	1	3	1	1	2	0	1	0	4	0	0	4	4	1	2	4	4	36.5	0
112607125554	2011-2012	0	1	2	1	1	2	1	1	3	0	0	4	0	1	7	4	4	4	4	2	2	2	3	0	92.5	2
112608115655	2011-2012	0	0	2	0	2	0	1	1	3	0	0	2	0	1	7	4	2	4	4	4	2	1	1	4	69.5	1
112616113353	2011-2012	0	0	1	0	1	2	1	1	2	0	1	2	0	1	7	4	2	1	4	3	2	4	4	4	50	0
112704124445	2011-2012	0	1	1	1	2	2	1	1	2	0	0	2	0	1	7	4	3	4	4	2	3	2	2	1	79.5	1
112705113845	2011-2012	0	0	1	1	2	2	1	1	3	1	1	3	0	1	7	4	3	2	4	2	3	1	1	2	75	1
112707113643	2011-2012	0	0	1	3	1	2	1	1	2	0	1	2	0	1	0	3	3	3	4	3	3	2	2	2	64.5	1
112708126443	2011-2012	0	1	2	3	1	2	1	1	2	0	1	2	0	1	7	4	4	4	4	2	2	2	4	0	85	2
112711123545	2011-2012	0	1	1	0	2	2	1	1	1	0	0	2	0	1	7	1	3	4	4	2	3	1	1	1	75	1
112712124245	2011-2012	0	1	1	0	2	1	1	1	3	0	0	2	0	0	7	4	3	1	4	2	2	2	3	3	76	1
112713122046	2011-2012	0	1	0	0	2	2	1	1	1	0	0	2	0	1	7	4	2	0	4	2	2	3	2	1	71	1
112714112545	2011-2012	0	0	1	0	2	2	0	1	2	0	1	2	0	1	7	4	3	4	4	3	2	2	2	3	79.5	1
112719112444	2011-2012	0	0	0	0	1	2	1	1	1	1	0	2	0	1	0	4	4	4	4	3	2	2	4	1	79	1
112802122845	2011-2012	0	1	1	0	2	2	1	1	3	0	0	2	0	1	7	4	3	3	4	3	2	3	1	1	80	1
112806123342	2011-2012	0	1	1	0	0	3	1	1	1	0	0	1	0	0	5	4	4	2	4	3	2	3	3	3	82	2
112807124443	2011-2012	0	1	1	1	1	2	1	1	2	0	1	1	0	0	5	4	4	2	4	3	2	4	1	1	74.5	1
112808126143	2011-2012	1	1	2	2	1	0	1	1	2	0	0	3	0	1	7	4	3	4	4	3	3	2	1	0	81	2
112813114146	2011-2012	0	0	1	1	2	1	1	1	2	1	1	1	0	0	0	4	3	2	4	3	2	4	4	4	55	1
112816121746	2011-2012	0	1	0	0	2	1	1	1	2	0	0	2	0	0	0	4	0	1	2	3	1	1	4	4	39.5	0
112820125545	2011-2012	0	1	2	1	2	1	1	1	1	0	0	2	0	0	7	4	4	4	4	3	2	3	2	2	84	2
112821113746	2011-2012	0	0	1	1	2	1	1	1	3	1	1	2	0	0	0	4	3	1	4	3	2	3	1	4	67.5	1
112822125143	2011-2012	0	1	2	3	1	2	1	1	1	1	0	1	0	0	7	4	3	4	4	3	2	2	1	3	82	2
112901122645	2011-2012	0	1	1	0	2	2	1	1	1	1	0	2	0	1	7	4	4	4	4	2	3	1	1	1	89	2
112902124041	2011-2012	0	1	1	1	0	2	1	1	1	0	0	3	0	1	5	4	4	2	4	2	2	1	0	0	90.5	2
112903123646	2011-2012	0	1	1	0	2	2	1	1	3	1	0	2	0	1	7	4	3	2	4	2	2	3	2	4	71	1
112908115445	2011-2012	1	0	2	3	2	1	1	1	1	1	1	2	0	1	7	4	3	4	4	4	3	4	0	4	63.5	1
112912114545	2011-2012	1	0	2	0	2	2	1	1	1	1	0	3	0	0	0	4	0	1	4	2	2	2	2	4	58.5	1
112913113844	2011-2012	0	0	1	1	1	2	1	1	1	1	0	2	0	0	7	4	3	4	4	3	2	1	3	3	84.5	2
112918123142	2011-2012	0	1	1	0	0	3	1	1	1	0	1	2	0	1	7	4	3	1	4	3	2	3	1	3	75	1
113001114615	2011-2012	0	0	2	1	2	2	1	1	1	0	0	2	0	0	7	4	4	4	4	2	2	1	0	0	97.5	2
113003116315	2011-2012	0	0	2	1	2	2	1	1	3	0	1	2	0	1	7	4	4	4	4	3	3	2	3	1	83	2
113005114816	2011-2012	0	0	2	1	2	2	1	1	1	1	1	2	0	0	7	4	4	4	4	3	2	3	3	1	89	2
113007111915	2011-2012	0	0	0	0	2	2	1	1	1	0	0	2	0	1	7	4	4	4	4	3	2	4	4	4	66.5	1
113010126315	2011-2012	1	1	2	2	2	2	1	1	2	0	0	2	0	1	7	4	3	4	4	2	2	1	1	1	88	2
113012115914	2011-2012	0	0	2	1	1	1	1	1	1	0	1	2	0	1	7	4	3	3	4	3	2	3	3	1	80	1
113016124515	2011-2012	1	1	2	3	2	2	1	1	2	1	0	2	0	1	7	0	4	3	3	3	2	4	0	0	65.5	1
113017112013	2011-2012	0	0	0	0	1	2	1	1	2	0	1	2	0	1	0	4	2	4	4	3	2	4	1	2	72	1
113020125415	2011-2012	0	1	2	3	2	2	1	1	1	0	0	3	0	0	7	4	4	4	4	3	2	1	1	1	89	2
113023112215	2011-2012	0	0	0	0	2	1	1	1	1	1	0	3	0	1	0	4	1	0	4	3	2	4	4	4	45	0
11304123853	2011-2012	0	1	1	1	1	3	1	1	1	0	0	1	0	0	0	2	4	4	4	3	3	2	2	4	66	1
11306123951	2011-2012	0	1	1	1	0	2	1	1	1	1	0	2	1	0	0	3	3	3	3	3	3	3	3	3	67.5	1
11309122353	2011-2012	0	1	0	0	1	2	1	1	1	1	1	2	0	0	0	4	3	4	4	3	2	3	1	3	84.5	2
113103113715	2011-2012	0	0	1	1	2	3	1	1	2	0	1	2	0	1	0	4	3	3	4	3	2	3	1	2	77.5	1
113106122613	2011-2012	0	1	1	0	1	2	1	1	2	0	0	3	0	1	7	3	3	1	4	3	3	1	1	1	67	1
113107114114	2011-2012	0	0	1	1	1	2	1	1	1	0	0	2	0	0	7	4	3	3	4	2	2	3	4	4	68.5	1
113108123911	2011-2012	0	1	1	1	0	3	1	1	1	0	0	2	0	1	7	4	3	3	4	2	2	2	4	0	76	1
113110125713	2011-2012	1	1	2	1	1	2	1	1	3	0	0	4	0	0	0	4	3	4	4	3	2	0	0	0	92	2
113112125613	2011-2012	1	1	2	1	1	2	1	1	3	0	1	3	0	1	7	4	3	4	4	2	2	1	2	1	85.5	2
113113114811	2011-2012	0	0	2	3	0	2	1	1	1	1	1	2	0	1	7	3	3	2	3	3	2	1	1	2	66	1
113117113313	2011-2012	0	0	1	0	1	2	1	1	3	0	1	2	0	1	7	4	3	3	4	2	2	2	3	4	73.5	1
113119112314	2011-2012	0	0	0	0	1	2	1	1	2	0	1	2	0	1	7	4	2	4	4	3	2	4	1	1	74.5	1
[truncated: 40,281 more rows]

## Sheet: Variables
Identification	Identification
Year of the surveys	2011-2012, 2014, 2017
Depression diagnosed by a physician	No 0 - Yes 1
Gender	Male 0 - Female 1
Age group	16 to 24 years old 0 - 25 to 44 years old 1 - 45 to 64 years old 2
Marital status	Single 0 - Married 1 - Widowed 2 - Separated/divorced 3
Social class	Classes I and II 0 - Classes III and IV 1 - Classes V and VI 2
Level of education	Without studies 0 - Primary 1 - Secondary or Professional Training 2 - University 3
Nationality	Foreigner 0 - Spanish 1
Size of town of residence	< 10,000 inhabitants 0 - ≥ 10,000 inhabitants 1
Body Mass Index (BMI)	Underweight (BMI < 18.50 kg/m2) 0 - Normal-weight (BMI ranged between 18.50– and 24.99 kg/m2) 1 - Overweight (BMI ranged between 25.00 and 29.99 kg/m2) 2 - Obesity (BMI ≥ 30 kg/m2) 3
Current smoking habit	No 0 - Yes 1
Consumption of alcoholic beverages in the past 12 months prior to the survey	No 0 - Yes 1
Self-perceived health status	Very good 1 - Good 2 - Fair 3 - Poor 4 - Very poor 5
Physical activity in main activity	Not physically active in main activity 0 - Physically active in main activity 1
Physical activity during leisure time	No 0 - Yes 1
Number of days in the last 7 days when the respondent walked for at least 10 minutes at a time	(Number of days) (maximum 7 days)
Frequency of bread or grains consumption	Never or hardly ever 0 - Less than once a week 1 - Once or twice a week 2 - Three or more times a week, but not daily 3 - Daily 4
Frequency of leafy greens, salads and vegetables consumption	Never or hardly ever 0 - Less than once a week 1 - Once or twice a week 2 - Three or more times a week, but not daily 3 - Daily 4
Frequency of fresh fruit (excluding juices) consumption	Never or hardly ever 0 - Less than once a week 1 - Once or twice a week 2 - Three or more times a week, but not daily 3 - Daily 4
Frequency of dairy products (milk, cheese, yoghurt) consumption	Never or hardly ever 0 - Less than once a week 1 - Once or twice a week 2 - Three or more times a week, but not daily 3 - Daily 4
Frequency of meat (chicken, beef, pork, lamb, etc.) consumption	Never or hardly ever 0 - Less than once a week 1 - Once or twice a week 2 - Three or more times a week, but not daily 3 - Daily 4
Frequency of legumes consumption	Never or hardly ever 0 - Less than once a week 1 - Once or twice a week 2 - Three or more times a week, but not daily 3 - Daily 4
Frequency of cold meats and cuts consumption	Never or hardly ever 0 - Less than once a week 1 - Once or twice a week 2 - Three or more times a week, but not daily 3 - Daily 4
Frequency of sweets (biscuits, pastries, jams, cereals with sugar, sweets, etc.) consumption	Never or hardly ever 0 - Less than once a week 1 - Once or twice a week 2 - Three or more times a week, but not daily 3 - Daily 4
Frequency of soft drinks with sugar consumption	Never or hardly ever 0 - Less than once a week 1 - Once or twice a week 2 - Three or more times a week, but not daily 3 - Daily 4
Variety of the diet	(built on the recommendations of Spanish Society of Community Nutrition)
Diet quality	Poor diet quality 0 (SHEI score < 51 points) - Diet in need of improvement 1 (SHEI score between 51 and 80 points) - Good diet quality 2 (SHEI score > 80 points)
